# Supplementary material for: Accuracy and consistency of intensity-based deformable image registration in 4DCT for tumor motion estimation in liver radiotherapy planning
Source: PLoS One. 2022 Jul 8;17(7):e0271064. doi: 10.1371/journal.pone.0271064 (PMC9269460; doi:10.1371/journal.pone.0271064)
Supplement: S1 Data — (XLSX) [file pone.0271064.s008.xlsx]

## Sheet: registration
Data structure
patient(str): patient number e.g. patient02
phase(int): 4DCT phase number e.g. 0,1,…9 (00,10,..90)
flag(str): data or registration type, gnd: ground truth, seq: sequential registration, ref: referenced registration, inp: inpainting referenced registration
object(int): -1 Liver COM, 0 GTV COM, 1 marker, 2 marker, 3 marker, 4 marker COM.
x(float), y(float), z(float): coordinates [mm]
patient	phase	flag	object	x	y	z
patient01	0	gnd	1	-104.525	-213.839	-18.8
patient01	0	gnd	2	-95.3776	-210.917	-25.9167
patient01	0	gnd	3	-110.84	-215.617	-29.7917
patient01	0	gnd	4	-103.581	-213.457	-24.8361
patient01	1	gnd	1	-104.033	-213.688	-18.1818
patient01	1	gnd	2	-95.6055	-211.039	-25.2667
patient01	1	gnd	3	-110.514	-215.352	-29.6111
patient01	1	gnd	4	-103.384	-213.36	-24.3532
patient01	2	gnd	1	-103.793	-213.595	-16.4706
patient01	2	gnd	2	-95.4524	-210.551	-24.973
patient01	2	gnd	3	-110.249	-214.894	-28.9474
patient01	2	gnd	4	-103.165	-213.013	-23.4636
patient01	3	gnd	1	-103.418	-213.174	-15.1429
patient01	3	gnd	2	-95.2881	-209.867	-22.6
patient01	3	gnd	3	-109.863	-214.394	-26.8387
patient01	3	gnd	4	-102.856	-212.478	-21.5272
patient01	4	gnd	1	-103.45	-212.847	-13.6757
patient01	4	gnd	2	-95.1172	-209.965	-21.7333
patient01	4	gnd	3	-110.011	-214.043	-25.8182
patient01	4	gnd	4	-102.859	-212.285	-20.4091
patient01	5	gnd	1	-103.315	-212.849	-13.1176
patient01	5	gnd	2	-95.1147	-209.775	-21.1282
patient01	5	gnd	3	-109.827	-214.059	-25.2593
patient01	5	gnd	4	-102.752	-212.227	-19.835
patient01	6	gnd	1	-103.407	-213.101	-13.3889
patient01	6	gnd	2	-95.1102	-209.958	-21
patient01	6	gnd	3	-109.895	-214.363	-25.2903
patient01	6	gnd	4	-102.804	-212.474	-19.8931
patient01	7	gnd	1	-103.87	-213.806	-15.1765
patient01	7	gnd	2	-95.2148	-211.083	-23.0182
patient01	7	gnd	3	-110.205	-215.092	-26.9
patient01	7	gnd	4	-103.097	-213.327	-21.6982
patient01	8	gnd	1	-104.248	-213.655	-17.2143
patient01	8	gnd	2	-95.7504	-210.677	-25.0323
patient01	8	gnd	3	-111.02	-215.177	-29
patient01	8	gnd	4	-103.673	-213.169	-23.7488
patient01	9	gnd	1	-104.578	-213.883	-18.3529
patient01	9	gnd	2	-95.9703	-211.159	-26.3396
patient01	9	gnd	3	-111.173	-215.522	-30.2273
patient01	9	gnd	4	-103.907	-213.521	-24.9733
patient02	0	gnd	1	-13.8346	-274.711	18.1111
patient02	0	gnd	2	-40.1204	-260.062	15.3889
patient02	0	gnd	3	-21.1463	-267.257	1.17949
patient02	0	gnd	4	-25.0338	-267.343	11.5598
patient02	1	gnd	1	-14.0206	-274.726	20.8571
patient02	1	gnd	2	-40.4699	-259.835	18.7647
patient02	1	gnd	3	-21.6129	-266.844	3.84211
patient02	1	gnd	4	-25.3678	-267.135	14.488
patient02	2	gnd	1	-14.4206	-274.591	23.3333
patient02	2	gnd	2	-40.8177	-259.625	21.4054
patient02	2	gnd	3	-21.8137	-266.742	6.37209
patient02	2	gnd	4	-25.684	-266.986	17.0369
patient02	3	gnd	1	-14.7255	-274.425	24.6316
patient02	3	gnd	2	-40.9121	-259.431	22.7879
patient02	3	gnd	3	-21.7359	-266.622	8.06061
patient02	3	gnd	4	-25.7912	-266.826	18.4934
patient02	4	gnd	1	-14.4392	-274.447	24.7857
patient02	4	gnd	2	-40.7294	-259.452	23.1724
patient02	4	gnd	3	-21.86	-266.694	8.92308
patient02	4	gnd	4	-25.6762	-266.864	18.9604
patient02	5	gnd	1	-14.4336	-274.559	25.04
patient02	5	gnd	2	-40.9342	-259.479	23.5
patient02	5	gnd	3	-21.6936	-266.53	8.92857
patient02	5	gnd	4	-25.6872	-266.856	19.1562
patient02	6	gnd	1	-14.1938	-274.538	24.8276
patient02	6	gnd	2	-40.7164	-259.488	23.0323
patient02	6	gnd	3	-21.698	-266.691	9.0625
patient02	6	gnd	4	-25.5361	-266.906	18.9741
patient02	7	gnd	1	-14.1602	-274.451	22.9032
patient02	7	gnd	2	-40.2832	-259.791	20.8889
patient02	7	gnd	3	-21.7529	-266.429	7
patient02	7	gnd	4	-25.3988	-266.89	16.9307
patient02	8	gnd	1	-13.7126	-274.656	19.75
patient02	8	gnd	2	-40.1676	-259.725	17.7368
patient02	8	gnd	3	-21.5759	-267.118	3.9375
patient02	8	gnd	4	-25.152	-267.167	13.8081
patient02	9	gnd	1	-13.6246	-274.767	17.5484
patient02	9	gnd	2	-39.6369	-260.467	15.4118
patient02	9	gnd	3	-21.4976	-267.068	1.13514
patient02	9	gnd	4	-24.9197	-267.434	11.3651
patient03	0	gnd	1	-92.945	-238.834	-14.5676
patient03	0	gnd	2	-81.7017	-222.454	-27
patient03	0	gnd	3	-81.1457	-244.111	-30.0678
patient03	0	gnd	4	-85.2641	-235.133	-23.8785
patient03	1	gnd	1	-94.8643	-236.869	-8.25641
patient03	1	gnd	2	-84.3346	-220.224	-20.7879
patient03	1	gnd	3	-83.5724	-242.495	-25.5
patient03	1	gnd	4	-87.5904	-233.196	-18.1814
patient03	2	gnd	1	-95.1574	-236.263	-7.47059
patient03	2	gnd	2	-84.8314	-219.795	-17.8367
patient03	2	gnd	3	-84.6151	-241.35	-21.9583
patient03	2	gnd	4	-88.2013	-232.469	-15.7552
patient03	3	gnd	1	-95.5636	-235.674	-6.14286
patient03	3	gnd	2	-85.3934	-219.93	-16.8571
patient03	3	gnd	3	-84.895	-240.933	-20.3243
patient03	3	gnd	4	-88.6173	-232.179	-14.4414
patient03	4	gnd	1	-95.3957	-235.809	-4.96296
patient03	4	gnd	2	-85.6513	-219.283	-16.8966
patient03	4	gnd	3	-85.3862	-240.769	-20
patient03	4	gnd	4	-88.8111	-231.954	-13.9532
patient03	5	gnd	1	-95.6127	-235.52	-5.03704
patient03	5	gnd	2	-85.5408	-219.866	-16.75
patient03	5	gnd	3	-85.2539	-241.061	-19.8667
patient03	5	gnd	4	-88.8025	-232.149	-13.8846
patient03	6	gnd	1	-95.4427	-235.592	-5.13333
patient03	6	gnd	2	-85.6268	-219.287	-16.7273
patient03	6	gnd	3	-85.5084	-240.446	-19.6364
patient03	6	gnd	4	-88.8593	-231.775	-13.8323
patient03	7	gnd	1	-94.1952	-236.306	-7.58824
patient03	7	gnd	2	-85.6868	-218.894	-16.2162
patient03	7	gnd	3	-84.739	-240.645	-20.5
patient03	7	gnd	4	-88.207	-231.948	-14.7682
patient03	8	gnd	1	-93.1415	-237.706	-11.6
patient03	8	gnd	2	-83.8681	-219.89	-19.9683
patient03	8	gnd	3	-83.7322	-241.198	-23.2088
patient03	8	gnd	4	-86.9139	-232.931	-18.259
patient03	9	gnd	1	-92.1899	-238.848	-15.6098
patient03	9	gnd	2	-82.2405	-221.498	-26.6494
patient03	9	gnd	3	-81.5582	-243.212	-29.9688
patient03	9	gnd	4	-85.3295	-234.519	-24.076
patient04	0	gnd	1	-12.5517	-272.684	-29.6471
patient04	0	gnd	2	11.6346	-257.631	-36.6897
patient04	0	gnd	3	0.0976562	-248.709	-50.9
patient04	0	gnd	4	-0.27316	-259.675	-39.0789
patient04	1	gnd	1	-11.5051	-272.958	-27.0625
patient04	1	gnd	2	12.6953	-257.231	-33.7647
patient04	1	gnd	3	1.63923	-248.374	-48.7857
patient04	1	gnd	4	0.943138	-259.521	-36.5376
patient04	2	gnd	1	-10.5511	-272.981	-24.9565
patient04	2	gnd	2	13.6571	-257.325	-31.2121
patient04	2	gnd	3	2.26056	-248.161	-47.1111
patient04	2	gnd	4	1.78884	-259.489	-34.4266
patient04	3	gnd	1	-10.5329	-272.544	-24.8571
patient04	3	gnd	2	13.6393	-257.026	-31.0667
patient04	3	gnd	3	2.20568	-248.067	-46.5517
patient04	3	gnd	4	1.77069	-259.213	-34.1585
patient04	4	gnd	1	-10.329	-272.684	-24.3077
patient04	4	gnd	2	14.3081	-257.029	-30.1818
patient04	4	gnd	3	2.59165	-248.169	-45.8462
patient04	4	gnd	4	2.19025	-259.294	-33.4452
patient04	5	gnd	1	-10.5794	-272.765	-24.25
patient04	5	gnd	2	14.3377	-257.532	-29.3939
patient04	5	gnd	3	2.49885	-248.183	-45.3529
patient04	5	gnd	4	2.08571	-259.493	-32.999
patient04	6	gnd	1	-10.1144	-272.405	-23.2857
patient04	6	gnd	2	13.7821	-256.838	-30
patient04	6	gnd	3	2.53296	-248.392	-45.1875
patient04	6	gnd	4	2.0669	-259.211	-32.8244
patient04	7	gnd	1	-10.4348	-272.864	-24.0741
patient04	7	gnd	2	13.6867	-256.999	-30.6061
patient04	7	gnd	3	2.47628	-248.165	-45.1429
patient04	7	gnd	4	1.9094	-259.343	-33.2743
patient04	8	gnd	1	-11.2863	-272.293	-26.1714
patient04	8	gnd	2	12.8927	-257.329	-32.8085
patient04	8	gnd	3	1.71596	-248.883	-47.0857
patient04	8	gnd	4	1.10746	-259.502	-35.3552
patient04	9	gnd	1	-12.3081	-272.852	-29.1034
patient04	9	gnd	2	11.7048	-257.31	-35.6
patient04	9	gnd	3	0.369188	-248.484	-50.3902
patient04	9	gnd	4	-0.0780225	-259.549	-38.3646
patient05	0	gnd	1	-77.0358	-194.571	-19.3154
patient05	0	gnd	2	-68.469	-176.348	-22.9122
patient05	0	gnd	3	-66.9294	-187.932	-33.7286
patient05	0	gnd	4	-70.8114	-186.284	-25.3187
patient05	1	gnd	1	-77.8634	-193.338	-14.7643
patient05	1	gnd	2	-69.0789	-174.6	-16.6158
patient05	1	gnd	3	-68.6914	-186.605	-27.74
patient05	1	gnd	4	-71.8779	-184.848	-19.7067
patient05	2	gnd	1	-78.2499	-192.039	-10.5791
patient05	2	gnd	2	-69.6544	-174.107	-13.387
patient05	2	gnd	3	-68.3775	-185.099	-24.3741
patient05	2	gnd	4	-72.0939	-183.748	-16.1134
patient05	3	gnd	1	-78.8644	-191.455	-8.81429
patient05	3	gnd	2	-69.745	-173.809	-12.0297
patient05	3	gnd	3	-68.5686	-184.689	-22.5857
patient05	3	gnd	4	-72.3927	-183.317	-14.4766
patient05	4	gnd	1	-79.2236	-191.054	-7.3
patient05	4	gnd	2	-69.9438	-173.558	-10.9939
patient05	4	gnd	3	-69.043	-184.647	-22.3
patient05	4	gnd	4	-72.7368	-183.086	-13.5313
patient05	5	gnd	1	-79.3204	-190.839	-6.7138
patient05	5	gnd	2	-69.9327	-173.543	-10.5222
patient05	5	gnd	3	-69.4918	-184.631	-21.534
patient05	5	gnd	4	-72.915	-183.004	-12.9234
patient05	6	gnd	1	-79.4715	-190.939	-6.72425
patient05	6	gnd	2	-70.2385	-173.509	-10.3
patient05	6	gnd	3	-68.9872	-184.41	-21.1095
patient05	6	gnd	4	-72.8991	-182.953	-12.7113
patient05	7	gnd	1	-78.1114	-192.573	-10.2167
patient05	7	gnd	2	-69.0275	-174.24	-13.9316
patient05	7	gnd	3	-68.8694	-185.772	-23.1889
patient05	7	gnd	4	-72.0028	-184.195	-15.779
patient05	8	gnd	1	-77.5103	-194.071	-15.4294
patient05	8	gnd	2	-67.8119	-175.225	-18.9061
patient05	8	gnd	3	-66.9782	-186.544	-28.9286
patient05	8	gnd	4	-70.7668	-185.28	-21.088
patient05	9	gnd	1	-77.0287	-194.879	-19.734
patient05	9	gnd	2	-67.5007	-176.022	-23.2655
patient05	9	gnd	3	-66.569	-187.386	-33.0619
patient05	9	gnd	4	-70.3661	-186.096	-25.3538
patient06	0	gnd	1	-145.02	-246.112	14.1579
patient06	0	gnd	2	-164.102	-250.56	-11.027
patient06	0	gnd	3	-177.913	-266.32	-25.2683
patient06	0	gnd	4	-162.345	-254.33	-7.37914
patient06	1	gnd	1	-145.41	-244.987	15.2
patient06	1	gnd	2	-164.1	-249.454	-10.4615
patient06	1	gnd	3	-177.675	-266.606	-25.8049
patient06	1	gnd	4	-162.395	-253.682	-7.02214
patient06	2	gnd	1	-144.8	-244.694	17.75
patient06	2	gnd	2	-163.062	-248.381	-7.45
patient06	2	gnd	3	-177.382	-266.702	-26.1667
patient06	2	gnd	4	-161.748	-253.259	-5.28889
patient06	3	gnd	1	-144.816	-244.336	19
patient06	3	gnd	2	-162.728	-248.354	-6.84444
patient06	3	gnd	3	-176.939	-266.468	-26.6286
patient06	3	gnd	4	-161.494	-253.053	-4.82434
patient06	4	gnd	1	-144.452	-244.371	20.093
patient06	4	gnd	2	-162.492	-248.315	-6.86957
patient06	4	gnd	3	-176.9	-266.231	-26.6452
patient06	4	gnd	4	-161.281	-252.973	-4.4739
patient06	5	gnd	1	-144.574	-244.175	20.2609
patient06	5	gnd	2	-162.598	-248.604	-6.52632
patient06	5	gnd	3	-176.808	-266.072	-26.7586
patient06	5	gnd	4	-161.327	-252.951	-4.34136
patient06	6	gnd	1	-144.567	-244.621	20.9268
patient06	6	gnd	2	-162.805	-248.231	-5.87879
patient06	6	gnd	3	-176.797	-266	-26.1622
patient06	6	gnd	4	-161.39	-252.951	-3.70471
patient06	7	gnd	1	-144.634	-244.929	20.4737
patient06	7	gnd	2	-163.122	-248.98	-6.68293
patient06	7	gnd	3	-177.365	-266.272	-25.4146
patient06	7	gnd	4	-161.707	-253.394	-3.87463
patient06	8	gnd	1	-145.278	-245.914	18.3529
patient06	8	gnd	2	-164.17	-249.885	-7.31707
patient06	8	gnd	3	-177.914	-266.362	-24.6316
patient06	8	gnd	4	-162.454	-254.054	-4.5319
patient06	9	gnd	1	-145.203	-247.042	17.2083
patient06	9	gnd	2	-164.204	-250.35	-8.71111
patient06	9	gnd	3	-178.437	-266.868	-24.0976
patient06	9	gnd	4	-162.614	-254.753	-5.20011
patient07	0	gnd	1	-72.5328	-279.282	-12
patient07	0	gnd	2	-85.5995	-305.15	-19.5385
patient07	0	gnd	3	-84.6574	-310.492	-35.8378
patient07	0	gnd	4	-80.9299	-298.308	-22.4588
patient07	1	gnd	1	-72.2656	-278.313	-10.069
patient07	1	gnd	2	-85.2748	-305.124	-18.5
patient07	1	gnd	3	-84.7768	-310.152	-33.1475
patient07	1	gnd	4	-80.7724	-297.863	-20.5722
patient07	2	gnd	1	-72.3793	-277.017	-5.61644
patient07	2	gnd	2	-85.4719	-304.041	-16.186
patient07	2	gnd	3	-85.083	-309.051	-29.45
patient07	2	gnd	4	-80.9781	-296.703	-17.0842
patient07	3	gnd	1	-72.602	-276.781	-2.8
patient07	3	gnd	2	-85.5494	-303.447	-14.1538
patient07	3	gnd	3	-85.1634	-309.356	-29.4634
patient07	3	gnd	4	-81.1049	-296.528	-15.4724
patient07	4	gnd	1	-72.4355	-276.523	-2.04348
patient07	4	gnd	2	-85.5166	-303.131	-13.2414
patient07	4	gnd	3	-85.1237	-309.398	-29.1667
patient07	4	gnd	4	-81.0252	-296.351	-14.8172
patient07	5	gnd	1	-72.2331	-276.206	-2
patient07	5	gnd	2	-85.2477	-303.244	-12.3492
patient07	5	gnd	3	-85.1333	-309.286	-29.9412
patient07	5	gnd	4	-80.8714	-296.245	-14.7635
patient07	6	gnd	1	-72.3783	-276.253	-2
patient07	6	gnd	2	-85.365	-303.08	-11.6207
patient07	6	gnd	3	-85.3145	-309.495	-31.1379
patient07	6	gnd	4	-81.0193	-296.276	-14.9195
patient07	7	gnd	1	-72.6074	-277.264	-4.4
patient07	7	gnd	2	-85.4492	-303.156	-12.8364
patient07	7	gnd	3	-84.9682	-310.007	-33.8806
patient07	7	gnd	4	-81.0083	-296.809	-17.039
patient07	8	gnd	1	-72.5347	-278.761	-7.91837
patient07	8	gnd	2	-85.5469	-304.201	-15.8333
patient07	8	gnd	3	-84.8755	-310.625	-36.175
patient07	8	gnd	4	-80.9857	-297.862	-19.9756
patient07	9	gnd	1	-72.1717	-279.84	-12.2308
patient07	9	gnd	2	-85.5122	-304.823	-18.9677
patient07	9	gnd	3	-84.4864	-310.836	-37.7183
patient07	9	gnd	4	-80.7235	-298.5	-22.9723
patient08	0	gnd	1	-103.748	-181.507	-87.8539
patient08	0	gnd	2	-73.7837	-197.615	-109.518
patient08	0	gnd	3	-86.4086	-210.146	-115.504
patient08	0	gnd	4	-87.9803	-196.423	-104.292
patient08	1	gnd	1	-103.917	-180.171	-84.5889
patient08	1	gnd	2	-74.2563	-196.591	-106.408
patient08	1	gnd	3	-86.8027	-209.238	-113.012
patient08	1	gnd	4	-88.3254	-195.333	-101.336
patient08	2	gnd	1	-104.129	-179.313	-82.818
patient08	2	gnd	2	-73.6906	-196.019	-104.427
patient08	2	gnd	3	-87.0071	-208.489	-111.1
patient08	2	gnd	4	-88.2756	-194.607	-99.4482
patient08	3	gnd	1	-104.315	-178.928	-82.2364
patient08	3	gnd	2	-74.019	-195.862	-103.6
patient08	3	gnd	3	-87.5565	-208.432	-109.837
patient08	3	gnd	4	-88.6301	-194.407	-98.5577
patient08	4	gnd	1	-104.143	-178.84	-82.0592
patient08	4	gnd	2	-73.8607	-195.384	-102.9
patient08	4	gnd	3	-87.4566	-208.427	-109.211
patient08	4	gnd	4	-88.4869	-194.217	-98.0568
patient08	5	gnd	1	-104.344	-179.068	-82.1
patient08	5	gnd	2	-73.712	-195.692	-102.326
patient08	5	gnd	3	-87.6465	-208.454	-109.1
patient08	5	gnd	4	-88.5674	-194.405	-97.8421
patient08	6	gnd	1	-104.483	-179.345	-82.7182
patient08	6	gnd	2	-73.9852	-195.543	-102.404
patient08	6	gnd	3	-87.5884	-208.396	-109.052
patient08	6	gnd	4	-88.6856	-194.428	-98.0583
patient08	7	gnd	1	-104.433	-180.895	-85.2515
patient08	7	gnd	2	-74.4106	-195.927	-104.421
patient08	7	gnd	3	-87.5419	-208.832	-111.314
patient08	7	gnd	4	-88.7951	-195.218	-100.329
patient08	8	gnd	1	-104.057	-181.76	-87.6636
patient08	8	gnd	2	-74.1975	-197.623	-107.607
patient08	8	gnd	3	-86.8378	-210.336	-114.506
patient08	8	gnd	4	-88.3642	-196.573	-103.259
patient08	9	gnd	1	-104.049	-182.213	-89.6077
patient08	9	gnd	2	-73.6491	-198.118	-110.333
patient08	9	gnd	3	-86.6556	-210.948	-117.159
patient08	9	gnd	4	-88.1179	-197.093	-105.7
patient01	5	ref	1	-103.315	-212.849	-13.1176
patient01	5	ref	2	-95.1147	-209.775	-21.1282
patient01	5	ref	3	-109.827	-214.059	-25.2593
patient01	5	ref	4	-102.752	-212.227	-19.835
patient01	0	ref	1	-104.509	-214.334	-17.7231
patient01	0	ref	2	-95.8425	-212.038	-25.5665
patient01	0	ref	3	-110.426	-215.238	-28.5194
patient01	0	ref	4	-103.663	-214.07	-23.7262
patient01	1	ref	1	-104.193	-213.802	-16.9988
patient01	1	ref	2	-95.7011	-210.936	-25.289
patient01	1	ref	3	-110.292	-215.356	-29.196
patient01	1	ref	4	-103.461	-213.369	-23.5781
patient01	2	ref	1	-103.874	-213.907	-16.5832
patient01	2	ref	2	-95.5812	-210.885	-25.0955
patient01	2	ref	3	-109.99	-214.675	-28.927
patient01	2	ref	4	-102.974	-212.844	-23.3177
patient01	3	ref	1	-103.409	-213.365	-14.9057
patient01	3	ref	2	-95.3311	-210.277	-23.5827
patient01	3	ref	3	-110.212	-214.602	-25.3094
patient01	3	ref	4	-102.745	-212.884	-21.1425
patient01	4	ref	1	-103.368	-213.058	-14.2499
patient01	4	ref	2	-95.1965	-210.384	-22.1278
patient01	4	ref	3	-109.883	-214.055	-25.5199
patient01	4	ref	4	-102.528	-212.847	-20.5602
patient01	6	ref	1	-103.407	-213.002	-13.3706
patient01	6	ref	2	-95.2527	-210.69	-21.119
patient01	6	ref	3	-109.928	-214.157	-24.7398
patient01	6	ref	4	-102.702	-212.514	-19.4161
patient01	7	ref	1	-103.945	-213.7	-14.2037
patient01	7	ref	2	-95.6236	-211.076	-22.9738
patient01	7	ref	3	-110.277	-215.052	-26.3621
patient01	7	ref	4	-103.332	-213.252	-20.9135
patient01	8	ref	1	-104.374	-213.287	-17.2705
patient01	8	ref	2	-95.9271	-210.524	-25.2486
patient01	8	ref	3	-110.473	-214.791	-28.2505
patient01	8	ref	4	-103.523	-212.813	-23.5087
patient01	9	ref	1	-104.625	-214.328	-17.8296
patient01	9	ref	2	-96.191	-211.271	-26.3293
patient01	9	ref	3	-110.988	-215.652	-29.6977
patient01	9	ref	4	-103.91	-213.95	-24.4343
patient02	5	ref	1	-14.4336	-274.559	25.04
patient02	5	ref	2	-40.9342	-259.479	23.5
patient02	5	ref	3	-21.6936	-266.53	8.92857
patient02	5	ref	4	-25.6872	-266.856	19.1562
patient02	0	ref	1	-13.5785	-274.731	17.3028
patient02	0	ref	2	-40.5298	-259.783	15.0653
patient02	0	ref	3	-21.3499	-267.14	2.18238
patient02	0	ref	4	-25.4175	-267.785	11.8919
patient02	1	ref	1	-14.3052	-274.624	20.7571
patient02	1	ref	2	-40.6109	-259.652	19.3249
patient02	1	ref	3	-21.1716	-267.128	3.93188
patient02	1	ref	4	-25.3129	-267.534	14.8024
patient02	2	ref	1	-14.6013	-274.337	23.6002
patient02	2	ref	2	-41.0207	-259.577	21.1503
patient02	2	ref	3	-22.0409	-266.677	5.99738
patient02	2	ref	4	-25.5775	-266.927	16.7653
patient02	3	ref	1	-14.705	-274.421	24.0771
patient02	3	ref	2	-41.0084	-259.453	21.9274
patient02	3	ref	3	-21.5208	-266.79	8.38596
patient02	3	ref	4	-25.3833	-266.912	18.2565
patient02	4	ref	1	-14.6009	-274.43	24.3798
patient02	4	ref	2	-41.3981	-259.221	22.4815
patient02	4	ref	3	-22.0162	-266.646	8.66125
patient02	4	ref	4	-25.689	-266.547	18.5538
patient02	6	ref	1	-14.3842	-274.52	24.3796
patient02	6	ref	2	-40.9249	-259.478	22.8428
patient02	6	ref	3	-22.2271	-266.312	9.10174
patient02	6	ref	4	-25.8114	-266.194	18.593
patient02	7	ref	1	-13.8931	-274.78	22.6625
patient02	7	ref	2	-40.2309	-259.88	20.9568
patient02	7	ref	3	-21.2087	-266.997	6.527
patient02	7	ref	4	-24.7533	-266.89	16.7484
patient02	8	ref	1	-13.797	-274.819	19.5235
patient02	8	ref	2	-40.3747	-259.672	16.7682
patient02	8	ref	3	-21.6247	-267.018	3.49234
patient02	8	ref	4	-25.4667	-267.139	13.2962
patient02	9	ref	1	-13.5701	-274.892	18.0024
patient02	9	ref	2	-39.9391	-259.896	16.0086
patient02	9	ref	3	-20.9013	-267.435	1.65662
patient02	9	ref	4	-24.8542	-267.688	11.7979
patient03	5	ref	1	-95.6127	-235.52	-5.03704
patient03	5	ref	2	-85.5408	-219.866	-16.75
patient03	5	ref	3	-85.2539	-241.061	-19.8667
patient03	5	ref	4	-88.8025	-232.149	-13.8846
patient03	0	ref	1	-92.3799	-238.39	-14.7186
patient03	0	ref	2	-81.9541	-221.858	-26.2094
patient03	0	ref	3	-81.3717	-243.488	-28.4545
patient03	0	ref	4	-85.2757	-234.465	-23.1644
patient03	1	ref	1	-93.9789	-235.554	-9.03537
patient03	1	ref	2	-84.4886	-219.63	-20.6586
patient03	1	ref	3	-83.8186	-241.177	-24.2854
patient03	1	ref	4	-87.1344	-232.535	-18.1336
patient03	2	ref	1	-95.1326	-235.662	-6.68688
patient03	2	ref	2	-85.0307	-219.766	-18.9907
patient03	2	ref	3	-84.3396	-241.64	-22.3683
patient03	2	ref	4	-88.2134	-232.306	-15.9324
patient03	3	ref	1	-95.314	-235.764	-4.97705
patient03	3	ref	2	-85.6863	-219.569	-17.3885
patient03	3	ref	3	-84.504	-241.181	-20.7765
patient03	3	ref	4	-88.257	-232.293	-14.4507
patient03	4	ref	1	-95.8762	-235.403	-6.26329
patient03	4	ref	2	-85.6644	-219.022	-17.4803
patient03	4	ref	3	-85.9623	-240.105	-20.5723
patient03	4	ref	4	-88.8946	-231.591	-14.464
patient03	6	ref	1	-95.8068	-235.338	-6.03472
patient03	6	ref	2	-85.7192	-218.812	-16.3165
patient03	6	ref	3	-85.7209	-240.056	-19.3125
patient03	6	ref	4	-88.8034	-231.169	-13.6139
patient03	7	ref	1	-95.3763	-236.207	-8.85654
patient03	7	ref	2	-85.9631	-218.461	-17.5064
patient03	7	ref	3	-85.4022	-240.822	-21.8198
patient03	7	ref	4	-88.5503	-231.959	-16.4022
patient03	8	ref	1	-95.2836	-236.675	-10.2954
patient03	8	ref	2	-85.4145	-220.888	-22.5032
patient03	8	ref	3	-83.137	-242.31	-25.5624
patient03	8	ref	4	-88.1717	-233.462	-19.4152
patient03	9	ref	1	-95.8588	-237.037	-13.7631
patient03	9	ref	2	-83.0914	-221.793	-27.1825
patient03	9	ref	3	-82.2628	-243.315	-29.7693
patient03	9	ref	4	-87.237	-234.179	-23.6446
patient04	5	ref	1	-10.5794	-272.765	-24.25
patient04	5	ref	2	14.3377	-257.532	-29.3939
patient04	5	ref	3	2.49885	-248.183	-45.3529
patient04	5	ref	4	2.08571	-259.493	-32.999
patient04	0	ref	1	-13.1487	-272.815	-29.545
patient04	0	ref	2	11.4118	-257.894	-35.6122
patient04	0	ref	3	-0.189392	-248.326	-50.2007
patient04	0	ref	4	-0.953177	-259.309	-38.741
patient04	1	ref	1	-11.6564	-272.9	-26.908
patient04	1	ref	2	13.0266	-258.382	-32.6575
patient04	1	ref	3	1.00872	-247.924	-48.2603
patient04	1	ref	4	0.503131	-259.558	-35.949
patient04	2	ref	1	-10.7724	-272.506	-25.1508
patient04	2	ref	2	13.608	-257.756	-30.7146
patient04	2	ref	3	2.48069	-248.115	-46.2317
patient04	2	ref	4	1.41431	-259.34	-33.921
patient04	3	ref	1	-10.1675	-274.44	-24.7174
patient04	3	ref	2	13.0722	-256.966	-29.971
patient04	3	ref	3	2.30738	-247.281	-46.1416
patient04	3	ref	4	1.21682	-259.304	-33.5881
patient04	4	ref	1	-10.6706	-273.111	-24.4028
patient04	4	ref	2	14.351	-257.004	-29.2959
patient04	4	ref	3	1.95613	-247.241	-45.2219
patient04	4	ref	4	1.83513	-258.876	-33.4025
patient04	6	ref	1	-10.4205	-272.567	-24.1624
patient04	6	ref	2	13.9819	-256.817	-29.5955
patient04	6	ref	3	3.63005	-247.224	-45.6794
patient04	6	ref	4	1.52987	-258.721	-33.2701
patient04	7	ref	1	-9.89897	-272.138	-24.0024
patient04	7	ref	2	12.485	-257.4	-29.5085
patient04	7	ref	3	1.49512	-246.972	-45.6221
patient04	7	ref	4	0.971851	-258.774	-33.0469
patient04	8	ref	1	-10.5857	-272.258	-25.2869
patient04	8	ref	2	13.4696	-257.848	-32.3283
patient04	8	ref	3	1.4717	-249.186	-47.2363
patient04	8	ref	4	1.00634	-259.438	-35.4427
patient04	9	ref	1	-11.7581	-273.051	-28.2051
patient04	9	ref	2	12.6172	-256.588	-34.3557
patient04	9	ref	3	0.445157	-247.444	-50
patient04	9	ref	4	-0.254378	-258.851	-37.7169
patient05	5	ref	1	-79.3204	-190.839	-6.7138
patient05	5	ref	2	-69.9327	-173.543	-10.5222
patient05	5	ref	3	-69.4918	-184.631	-21.534
patient05	5	ref	4	-72.915	-183.004	-12.9234
patient05	0	ref	1	-76.3817	-193.501	-17.552
patient05	0	ref	2	-68.5933	-176.463	-21.5967
patient05	0	ref	3	-66.865	-187.592	-33.0311
patient05	0	ref	4	-70.4553	-185.609	-23.998
patient05	1	ref	1	-76.7106	-192.352	-12.8623
patient05	1	ref	2	-69.0854	-174.704	-16.6097
patient05	1	ref	3	-67.8447	-185.886	-27.5851
patient05	1	ref	4	-70.9893	-184.083	-18.9155
patient05	2	ref	1	-78.2073	-192.121	-11.6634
patient05	2	ref	2	-69.4324	-174.114	-13.6858
patient05	2	ref	3	-68.7252	-185.125	-24.7476
patient05	2	ref	4	-71.9691	-183.76	-16.7599
patient05	3	ref	1	-78.7321	-191.468	-9.00127
patient05	3	ref	2	-69.7171	-173.899	-12.2611
patient05	3	ref	3	-69.04	-184.946	-22.9992
patient05	3	ref	4	-72.4157	-183.394	-14.802
patient05	4	ref	1	-79.3629	-190.753	-7.7733
patient05	4	ref	2	-69.804	-173.609	-11.1313
patient05	4	ref	3	-69.3328	-184.656	-22.0104
patient05	4	ref	4	-72.8717	-183.078	-13.6318
patient05	6	ref	1	-79.4853	-190.798	-7.48751
patient05	6	ref	2	-70.0883	-173.49	-10.3707
patient05	6	ref	3	-69.122	-184.82	-21.4463
patient05	6	ref	4	-72.8796	-183.214	-12.8176
patient05	7	ref	1	-79.142	-191.516	-8.34886
patient05	7	ref	2	-69.8766	-174.336	-14.3117
patient05	7	ref	3	-69.5104	-184.862	-22.6564
patient05	7	ref	4	-72.9326	-183.212	-15.2261
patient05	8	ref	1	-79.621	-192.551	-12.6133
patient05	8	ref	2	-69.5442	-175.645	-17.7444
patient05	8	ref	3	-68.2268	-186.489	-27.4421
patient05	8	ref	4	-72.2424	-184.706	-19.6313
patient05	9	ref	1	-77.681	-194.295	-18.3791
patient05	9	ref	2	-68.2869	-176.631	-22.4215
patient05	9	ref	3	-67.0614	-187.641	-32.4358
patient05	9	ref	4	-70.8615	-186.198	-24.3372
patient06	5	ref	1	-144.574	-244.175	20.2609
patient06	5	ref	2	-162.598	-248.604	-6.52632
patient06	5	ref	3	-176.808	-266.072	-26.7586
patient06	5	ref	4	-161.327	-252.951	-4.34136
patient06	0	ref	1	-145.116	-246.194	14.1646
patient06	0	ref	2	-164.409	-250.358	-11.1575
patient06	0	ref	3	-178.022	-266.693	-25.5902
patient06	0	ref	4	-162.881	-254.942	-8.36724
patient06	1	ref	1	-145.191	-244.731	15.2886
patient06	1	ref	2	-163.952	-249.645	-9.80855
patient06	1	ref	3	-177.705	-266.411	-26.1276
patient06	1	ref	4	-162.497	-253.985	-7.0513
patient06	2	ref	1	-144.792	-244.112	17.5076
patient06	2	ref	2	-163.098	-248.808	-7.60719
patient06	2	ref	3	-177.404	-266.461	-26.1958
patient06	2	ref	4	-161.74	-253.406	-5.19073
patient06	3	ref	1	-144.514	-243.958	19.2061
patient06	3	ref	2	-162.735	-248.368	-6.93619
patient06	3	ref	3	-176.889	-266.259	-26.3437
patient06	3	ref	4	-161.504	-252.893	-4.48533
patient06	4	ref	1	-144.388	-243.838	20.3973
patient06	4	ref	2	-162.62	-248.481	-6.8479
patient06	4	ref	3	-176.893	-265.996	-26.7152
patient06	4	ref	4	-161.561	-253.304	-4.37229
patient06	6	ref	1	-144.834	-244.377	21.011
patient06	6	ref	2	-162.583	-248.816	-6.10981
patient06	6	ref	3	-176.828	-266.057	-26.4313
patient06	6	ref	4	-161.23	-253.127	-4.15413
patient06	7	ref	1	-144.626	-244.754	20.8263
patient06	7	ref	2	-163.253	-249.096	-6.33107
patient06	7	ref	3	-177.456	-266.125	-25.4584
patient06	7	ref	4	-161.971	-253.442	-3.96571
patient06	8	ref	1	-145.148	-245.249	18.6866
patient06	8	ref	2	-163.933	-249.884	-7.33237
patient06	8	ref	3	-177.9	-266.584	-24.99
patient06	8	ref	4	-162.175	-254.222	-4.58745
patient06	9	ref	1	-145.298	-247.428	17.0038
patient06	9	ref	2	-164.416	-250.297	-8.28862
patient06	9	ref	3	-178.172	-266.92	-24.9477
patient06	9	ref	4	-162.676	-254.764	-5.82849
patient07	5	ref	1	-72.2331	-276.206	-2
patient07	5	ref	2	-85.2477	-303.244	-12.3492
patient07	5	ref	3	-85.1333	-309.286	-29.9412
patient07	5	ref	4	-80.8714	-296.245	-14.7635
patient07	0	ref	1	-71.1628	-278.349	-10.3948
patient07	0	ref	2	-84.758	-304.531	-17.5275
patient07	0	ref	3	-85.2576	-310.585	-34.2174
patient07	0	ref	4	-80.1418	-298.201	-21.084
patient07	1	ref	1	-71.5897	-277.507	-7.84359
patient07	1	ref	2	-85.3984	-304.509	-16.8625
patient07	1	ref	3	-85.1505	-309.687	-32.4726
patient07	1	ref	4	-80.7681	-297.357	-19.4241
patient07	2	ref	1	-72.4161	-277.052	-6.46991
patient07	2	ref	2	-84.9276	-303.109	-13.1185
patient07	2	ref	3	-85.1403	-309.446	-30.0455
patient07	2	ref	4	-80.8667	-296.351	-16.7042
patient07	3	ref	1	-72.3217	-276.115	-3.76867
patient07	3	ref	2	-85.1151	-303.623	-13.6963
patient07	3	ref	3	-85.0561	-309.53	-29.7804
patient07	3	ref	4	-80.351	-296.497	-15.6583
patient07	4	ref	1	-72.1874	-276.352	-2.29342
patient07	4	ref	2	-85.5866	-303.485	-13.6035
patient07	4	ref	3	-85.2054	-309.287	-29.3726
patient07	4	ref	4	-80.7228	-296.09	-15.8241
patient07	6	ref	1	-72.6673	-276.323	-2.41867
patient07	6	ref	2	-85.8377	-303.453	-12.2845
patient07	6	ref	3	-84.4954	-309.509	-30.6502
patient07	6	ref	4	-80.559	-297.027	-14.9889
patient07	7	ref	1	-72.4194	-276.78	-5.05213
patient07	7	ref	2	-85.7423	-303.938	-14.7709
patient07	7	ref	3	-84.6913	-309.533	-32.4747
patient07	7	ref	4	-81.1364	-297.078	-17.5957
patient07	8	ref	1	-72.5155	-278.233	-8.26546
patient07	8	ref	2	-85.7396	-304.745	-16.9186
patient07	8	ref	3	-84.888	-310.321	-34.3025
patient07	8	ref	4	-80.8043	-298.04	-20.4106
patient07	9	ref	1	-72.6097	-279.215	-11.6574
patient07	9	ref	2	-85.748	-305.32	-17.789
patient07	9	ref	3	-84.6478	-310.906	-36.1018
patient07	9	ref	4	-81.3133	-298.33	-21.6112
patient08	5	ref	1	-104.344	-179.068	-82.1
patient08	5	ref	2	-73.712	-195.692	-102.326
patient08	5	ref	3	-87.6465	-208.454	-109.1
patient08	5	ref	4	-88.5674	-194.405	-97.8421
patient08	0	ref	1	-104.185	-180.493	-84.2457
patient08	0	ref	2	-72.6746	-197.375	-108.338
patient08	0	ref	3	-87.2101	-210.414	-114.348
patient08	0	ref	4	-87.7215	-196.719	-103.279
patient08	1	ref	1	-103.681	-179.778	-84.0194
patient08	1	ref	2	-73.0792	-196.463	-105.533
patient08	1	ref	3	-86.8501	-209.24	-112.681
patient08	1	ref	4	-87.7916	-195.442	-101.216
patient08	2	ref	1	-104.022	-179.158	-82.9331
patient08	2	ref	2	-73.2847	-196.161	-104.13
patient08	2	ref	3	-87.3491	-208.723	-110.521
patient08	2	ref	4	-88.2316	-195.011	-99.6157
patient08	3	ref	1	-104.153	-179.369	-82.6787
patient08	3	ref	2	-73.4475	-195.83	-103.507
patient08	3	ref	3	-87.4882	-208.456	-110.215
patient08	3	ref	4	-88.523	-194.723	-98.8676
patient08	4	ref	1	-104.134	-179.08	-82.2774
patient08	4	ref	2	-73.8033	-196.019	-102.757
patient08	4	ref	3	-87.5256	-208.356	-109.502
patient08	4	ref	4	-88.1408	-194.492	-98.2323
patient08	6	ref	1	-104.339	-179.604	-82.6754
patient08	6	ref	2	-73.7395	-195.907	-102.222
patient08	6	ref	3	-87.6697	-208.289	-109.145
patient08	6	ref	4	-88.6949	-194.784	-98.664
patient08	7	ref	1	-104.126	-180.078	-83.2729
patient08	7	ref	2	-73.6445	-197.131	-104.499
patient08	7	ref	3	-87.6999	-209.489	-111.323
patient08	7	ref	4	-88.3973	-195.774	-100.496
patient08	8	ref	1	-104.847	-180.498	-84.3773
patient08	8	ref	2	-72.8843	-198.064	-106.623
patient08	8	ref	3	-87.075	-210.665	-113.405
patient08	8	ref	4	-88.091	-196.731	-101.981
patient08	9	ref	1	-104.843	-180.504	-84.5886
patient08	9	ref	2	-72.482	-198.4	-109.004
patient08	9	ref	3	-87.7044	-211.378	-114.718
patient08	9	ref	4	-87.9929	-197.378	-103.559
patient01	5	seq	1	-103.315	-212.849	-13.1176
patient01	5	seq	2	-95.1147	-209.775	-21.1282
patient01	5	seq	3	-109.827	-214.059	-25.2593
patient01	5	seq	4	-102.752	-212.227	-19.835
patient01	0	seq	1	-104.457	-214.272	-18.7352
patient01	0	seq	2	-95.6697	-211.311	-25.0721
patient01	0	seq	3	-110.352	-215.452	-26.752
patient01	0	seq	4	-103.145	-214.122	-23.8259
patient01	1	seq	1	-104.489	-214.325	-18.5854
patient01	1	seq	2	-95.8269	-211.04	-25.3566
patient01	1	seq	3	-110.105	-215.614	-27.2756
patient01	1	seq	4	-103.282	-213.991	-23.9917
patient01	2	seq	1	-103.984	-213.967	-17.0179
patient01	2	seq	2	-95.7251	-210.871	-25.1681
patient01	2	seq	3	-109.858	-214.949	-27.0084
patient01	2	seq	4	-102.859	-213.354	-23.1458
patient01	3	seq	1	-103.482	-213.222	-15.2183
patient01	3	seq	2	-95.3933	-210.301	-23.6732
patient01	3	seq	3	-110.037	-214.458	-25.0832
patient01	3	seq	4	-102.606	-212.852	-21.4088
patient01	4	seq	1	-103.368	-213.058	-14.2499
patient01	4	seq	2	-95.1965	-210.384	-22.1278
patient01	4	seq	3	-109.883	-214.055	-25.5199
patient01	4	seq	4	-102.528	-212.847	-20.5602
patient01	6	seq	1	-103.407	-213.002	-13.3706
patient01	6	seq	2	-95.2527	-210.69	-21.119
patient01	6	seq	3	-109.928	-214.157	-24.7398
patient01	6	seq	4	-102.702	-212.514	-19.4161
patient01	7	seq	1	-103.923	-213.683	-14.7351
patient01	7	seq	2	-95.6977	-211.588	-23.052
patient01	7	seq	3	-110.215	-214.835	-26.3051
patient01	7	seq	4	-103.154	-213.236	-21.0314
patient01	8	seq	1	-104.336	-213.437	-17.6996
patient01	8	seq	2	-95.925	-211.148	-25.5391
patient01	8	seq	3	-110.376	-214.343	-28.211
patient01	8	seq	4	-103.497	-212.897	-23.6531
patient01	9	seq	1	-104.618	-214.169	-18.3909
patient01	9	seq	2	-96.2235	-211.646	-26.7544
patient01	9	seq	3	-110.725	-215.264	-29.5747
patient01	9	seq	4	-103.606	-213.971	-24.5967
patient02	5	seq	1	-14.4336	-274.559	25.04
patient02	5	seq	2	-40.9342	-259.479	23.5
patient02	5	seq	3	-21.6936	-266.53	8.92857
patient02	5	seq	4	-25.6872	-266.856	19.1562
patient02	0	seq	1	-13.2895	-274.655	17.9863
patient02	0	seq	2	-40.734	-259.739	15.3483
patient02	0	seq	3	-21.8292	-266.973	2.95333
patient02	0	seq	4	-25.3603	-267.446	12.5155
patient02	1	seq	1	-13.829	-274.748	20.9809
patient02	1	seq	2	-40.693	-259.602	19.6218
patient02	1	seq	3	-22.1363	-266.71	4.91294
patient02	1	seq	4	-25.0786	-267.361	14.5857
patient02	2	seq	1	-14.1204	-274.402	23.7022
patient02	2	seq	2	-41.1122	-259.485	21.2812
patient02	2	seq	3	-22.0304	-266.727	5.81649
patient02	2	seq	4	-25.1551	-266.984	16.1545
patient02	3	seq	1	-14.4949	-274.449	23.9503
patient02	3	seq	2	-40.8991	-259.5	21.8603
patient02	3	seq	3	-21.2938	-266.959	8.70254
patient02	3	seq	4	-24.9092	-266.975	18.1075
patient02	4	seq	1	-14.6009	-274.43	24.3798
patient02	4	seq	2	-41.3981	-259.221	22.4815
patient02	4	seq	3	-22.0162	-266.646	8.66125
patient02	4	seq	4	-25.689	-266.547	18.5538
patient02	6	seq	1	-14.3842	-274.52	24.3796
patient02	6	seq	2	-40.9249	-259.478	22.8428
patient02	6	seq	3	-22.2271	-266.312	9.10174
patient02	6	seq	4	-25.8114	-266.194	18.593
patient02	7	seq	1	-14.0075	-274.729	22.5368
patient02	7	seq	2	-40.1007	-260.078	21.1849
patient02	7	seq	3	-21.5422	-266.539	7.0575
patient02	7	seq	4	-24.9398	-266.82	16.9659
patient02	8	seq	1	-13.8912	-274.833	19.5623
patient02	8	seq	2	-40.2702	-259.881	17.4333
patient02	8	seq	3	-21.7307	-266.897	3.97672
patient02	8	seq	4	-25.2125	-266.978	13.8066
patient02	9	seq	1	-13.4561	-274.843	18.1284
patient02	9	seq	2	-39.7647	-260.028	16.7693
patient02	9	seq	3	-21.0589	-267.265	2.38473
patient02	9	seq	4	-24.6774	-267.69	12.2681
patient03	5	seq	1	-95.6127	-235.52	-5.03704
patient03	5	seq	2	-85.5408	-219.866	-16.75
patient03	5	seq	3	-85.2539	-241.061	-19.8667
patient03	5	seq	4	-88.8025	-232.149	-13.8846
patient03	0	seq	1	-92.5763	-237.017	-16.1983
patient03	0	seq	2	-83.0616	-221.055	-25.9305
patient03	0	seq	3	-81.5287	-243.336	-29.0105
patient03	0	seq	4	-85.6532	-234.477	-23.2387
patient03	1	seq	1	-94.549	-235.511	-11.5843
patient03	1	seq	2	-85.1213	-219.317	-20.676
patient03	1	seq	3	-83.6656	-241.492	-24.6975
patient03	1	seq	4	-87.9241	-232.725	-18.3567
patient03	2	seq	1	-95.4758	-235.375	-9.30039
patient03	2	seq	2	-85.1994	-219.743	-18.9859
patient03	2	seq	3	-84.1942	-242.015	-22.4923
patient03	2	seq	4	-88.4593	-232.524	-16.1646
patient03	3	seq	1	-95.6896	-235.125	-7.47506
patient03	3	seq	2	-85.5709	-219.663	-17.3441
patient03	3	seq	3	-84.3513	-241.282	-20.8302
patient03	3	seq	4	-88.4928	-232.002	-14.9749
patient03	4	seq	1	-95.8762	-235.403	-6.26329
patient03	4	seq	2	-85.6644	-219.022	-17.4803
patient03	4	seq	3	-85.9623	-240.105	-20.5723
patient03	4	seq	4	-88.8946	-231.591	-14.464
patient03	6	seq	1	-95.8068	-235.338	-6.03472
patient03	6	seq	2	-85.7192	-218.812	-16.3165
patient03	6	seq	3	-85.7209	-240.056	-19.3125
patient03	6	seq	4	-88.8034	-231.169	-13.6139
patient03	7	seq	1	-95.1617	-236.452	-8.46269
patient03	7	seq	2	-85.8166	-218.942	-17.2044
patient03	7	seq	3	-85.3664	-240.917	-21.4261
patient03	7	seq	4	-88.3186	-231.825	-15.962
patient03	8	seq	1	-94.0999	-237.736	-11.8575
patient03	8	seq	2	-85.1204	-219.721	-18.6712
patient03	8	seq	3	-84.6058	-241.754	-22.9885
patient03	8	seq	4	-87.5843	-232.421	-17.7534
patient03	9	seq	1	-92.9673	-238.724	-15.6617
patient03	9	seq	2	-83.0442	-221.284	-26.4321
patient03	9	seq	3	-83.6128	-242.777	-27.5972
patient03	9	seq	4	-86.9975	-233.196	-23.0609
patient04	5	seq	1	-10.5794	-272.765	-24.25
patient04	5	seq	2	14.3377	-257.532	-29.3939
patient04	5	seq	3	2.49885	-248.183	-45.3529
patient04	5	seq	4	2.08571	-259.493	-32.999
patient04	0	seq	1	-12.9861	-273.382	-30.1071
patient04	0	seq	2	11.122	-257.992	-34.9978
patient04	0	seq	3	-1.16735	-247.457	-49.6675
patient04	0	seq	4	-0.770927	-259.306	-38.525
patient04	1	seq	1	-11.7982	-273.061	-27.4189
patient04	1	seq	2	12.3498	-258.399	-32.7416
patient04	1	seq	3	0.153072	-247.371	-48.0571
patient04	1	seq	4	0.330225	-259.489	-36.0863
patient04	2	seq	1	-11.0301	-272.917	-25.898
patient04	2	seq	2	13.1468	-258.055	-30.8891
patient04	2	seq	3	1.39514	-247.422	-46.3465
patient04	2	seq	4	1.33876	-259.243	-34.5955
patient04	3	seq	1	-10.6324	-273.127	-25.2173
patient04	3	seq	2	13.8773	-257.167	-30.4827
patient04	3	seq	3	1.33273	-246.727	-46.1055
patient04	3	seq	4	1.14802	-259.278	-34.0967
patient04	4	seq	1	-10.6706	-273.111	-24.4028
patient04	4	seq	2	14.351	-257.004	-29.2959
patient04	4	seq	3	1.95613	-247.241	-45.2219
patient04	4	seq	4	1.83513	-258.876	-33.4025
patient04	6	seq	1	-10.4205	-272.567	-24.1624
patient04	6	seq	2	13.9819	-256.817	-29.5955
patient04	6	seq	3	3.63005	-247.224	-45.6794
patient04	6	seq	4	1.52987	-258.721	-33.2701
patient04	7	seq	1	-10.4747	-272.243	-24.192
patient04	7	seq	2	12.6771	-257.301	-30.3274
patient04	7	seq	3	4.04198	-246.797	-46.0565
patient04	7	seq	4	0.839875	-259.007	-33.3359
patient04	8	seq	1	-11.2741	-271.705	-26.1314
patient04	8	seq	2	11.7838	-257.435	-33.1215
patient04	8	seq	3	3.52688	-247.681	-48.0749
patient04	8	seq	4	0.405878	-259.322	-35.6804
patient04	9	seq	1	-12.3627	-272.23	-29.2065
patient04	9	seq	2	10.2695	-257.352	-35.9503
patient04	9	seq	3	2.37972	-246.012	-50.1648
patient04	9	seq	4	-0.548944	-259.008	-38.1931
patient05	5	seq	1	-79.3204	-190.839	-6.7138
patient05	5	seq	2	-69.9327	-173.543	-10.5222
patient05	5	seq	3	-69.4918	-184.631	-21.534
patient05	5	seq	4	-72.915	-183.004	-12.9234
patient05	0	seq	1	-76.5247	-194.661	-21.4786
patient05	0	seq	2	-68.4522	-176.289	-23.5433
patient05	0	seq	3	-66.9366	-187.66	-33.5831
patient05	0	seq	4	-70.4593	-185.73	-26.0265
patient05	1	seq	1	-77.3778	-193.221	-16.3925
patient05	1	seq	2	-69.2829	-174.754	-17.9983
patient05	1	seq	3	-68.1005	-186.018	-28.2445
patient05	1	seq	4	-71.4737	-184.371	-20.6949
patient05	2	seq	1	-78.319	-191.925	-11.3616
patient05	2	seq	2	-69.3299	-174.162	-13.9019
patient05	2	seq	3	-68.9246	-185.104	-25.0599
patient05	2	seq	4	-72.136	-183.606	-17.0331
patient05	3	seq	1	-78.8267	-191.389	-9.02917
patient05	3	seq	2	-69.6116	-173.894	-12.4555
patient05	3	seq	3	-69.1186	-184.884	-23.1406
patient05	3	seq	4	-72.4855	-183.438	-14.9169
patient05	4	seq	1	-79.3629	-190.753	-7.7733
patient05	4	seq	2	-69.804	-173.609	-11.1313
patient05	4	seq	3	-69.3328	-184.656	-22.0104
patient05	4	seq	4	-72.8717	-183.078	-13.6318
patient05	6	seq	1	-79.4853	-190.798	-7.48751
patient05	6	seq	2	-70.0883	-173.49	-10.3707
patient05	6	seq	3	-69.122	-184.82	-21.4463
patient05	6	seq	4	-72.8796	-183.214	-12.8176
patient05	7	seq	1	-79.0928	-191.935	-10.466
patient05	7	seq	2	-69.9771	-174.482	-14.5177
patient05	7	seq	3	-69.4918	-185.024	-22.6903
patient05	7	seq	4	-73.0404	-183.782	-15.6229
patient05	8	seq	1	-78.2336	-193.376	-15.9606
patient05	8	seq	2	-69.4163	-175.887	-20.2366
patient05	8	seq	3	-68.6077	-186.43	-27.3963
patient05	8	seq	4	-72.4901	-185.172	-20.9219
patient05	9	seq	1	-77.4495	-194.55	-20.6843
patient05	9	seq	2	-68.8039	-177.028	-24.8532
patient05	9	seq	3	-68.0303	-187.395	-32.2117
patient05	9	seq	4	-71.5267	-186.739	-25.8418
patient06	5	seq	1	-144.574	-244.175	20.2609
patient06	5	seq	2	-162.598	-248.604	-6.52632
patient06	5	seq	3	-176.808	-266.072	-26.7586
patient06	5	seq	4	-161.327	-252.951	-4.34136
patient06	0	seq	1	-144.248	-245.673	14.9055
patient06	0	seq	2	-164.207	-250.122	-10.0302
patient06	0	seq	3	-178.118	-266.35	-25.0016
patient06	0	seq	4	-163.131	-254.451	-6.51145
patient06	1	seq	1	-144.416	-244.482	16.3444
patient06	1	seq	2	-163.775	-249.644	-9.56463
patient06	1	seq	3	-177.709	-266.231	-25.9186
patient06	1	seq	4	-162.508	-254.058	-6.2379
patient06	2	seq	1	-144.091	-243.901	18.3166
patient06	2	seq	2	-163.02	-248.665	-7.5467
patient06	2	seq	3	-177.459	-266.43	-26.0292
patient06	2	seq	4	-161.98	-253.373	-4.81089
patient06	3	seq	1	-144.228	-243.664	19.4556
patient06	3	seq	2	-162.713	-248.364	-6.87294
patient06	3	seq	3	-176.955	-266.24	-26.2656
patient06	3	seq	4	-161.826	-253.024	-4.27337
patient06	4	seq	1	-144.388	-243.838	20.3973
patient06	4	seq	2	-162.62	-248.481	-6.8479
patient06	4	seq	3	-176.893	-265.996	-26.7152
patient06	4	seq	4	-161.561	-253.304	-4.37229
patient06	6	seq	1	-144.834	-244.377	21.011
patient06	6	seq	2	-162.583	-248.816	-6.10981
patient06	6	seq	3	-176.828	-266.057	-26.4313
patient06	6	seq	4	-161.23	-253.127	-4.15413
patient06	7	seq	1	-144.515	-244.618	20.8437
patient06	7	seq	2	-163.301	-248.937	-6.34381
patient06	7	seq	3	-177.426	-266.057	-25.4051
patient06	7	seq	4	-162.122	-253.237	-4.25554
patient06	8	seq	1	-145.08	-245.022	18.8329
patient06	8	seq	2	-163.879	-249.903	-7.49672
patient06	8	seq	3	-177.959	-266.408	-24.7565
patient06	8	seq	4	-162.292	-254.515	-5.19702
patient06	9	seq	1	-144.609	-246.878	17.1894
patient06	9	seq	2	-164.377	-250.013	-8.16318
patient06	9	seq	3	-178.279	-266.491	-24.4949
patient06	9	seq	4	-162.648	-254.526	-5.87726
patient07	5	seq	1	-72.2331	-276.206	-2
patient07	5	seq	2	-85.2477	-303.244	-12.3492
patient07	5	seq	3	-85.1333	-309.286	-29.9412
patient07	5	seq	4	-80.8714	-296.245	-14.7635
patient07	0	seq	1	-71.4905	-278.727	-12.1954
patient07	0	seq	2	-85.1163	-304.046	-16.5609
patient07	0	seq	3	-85.5274	-309.353	-33.1991
patient07	0	seq	4	-79.9695	-296.826	-21.0504
patient07	1	seq	1	-71.6243	-277.901	-9.70175
patient07	1	seq	2	-85.5424	-304.48	-16.9918
patient07	1	seq	3	-85.4925	-309.199	-31.8208
patient07	1	seq	4	-80.551	-296.271	-20.0896
patient07	2	seq	1	-72.2526	-277.152	-6.26397
patient07	2	seq	2	-85.4973	-304.121	-14.6555
patient07	2	seq	3	-85.4622	-309.149	-30.2038
patient07	2	seq	4	-80.846	-295.842	-17.512
patient07	3	seq	1	-72.3429	-276.217	-3.07263
patient07	3	seq	2	-85.1009	-303.784	-13.5672
patient07	3	seq	3	-85.2591	-309.193	-29.8844
patient07	3	seq	4	-80.2297	-295.975	-15.7413
patient07	4	seq	1	-72.1874	-276.352	-2.29342
patient07	4	seq	2	-85.5866	-303.485	-13.6035
patient07	4	seq	3	-85.2054	-309.287	-29.3726
patient07	4	seq	4	-80.7228	-296.09	-15.8241
patient07	6	seq	1	-72.6673	-276.323	-2.41867
patient07	6	seq	2	-85.8377	-303.453	-12.2845
patient07	6	seq	3	-84.4954	-309.509	-30.6502
patient07	6	seq	4	-80.559	-297.027	-14.9889
patient07	7	seq	1	-72.7072	-276.164	-3.05072
patient07	7	seq	2	-85.9982	-304.009	-14.1354
patient07	7	seq	3	-84.2561	-309.681	-33.3227
patient07	7	seq	4	-80.9585	-297.399	-17.2656
patient07	8	seq	1	-72.9835	-278.189	-7.70595
patient07	8	seq	2	-86.3143	-304.949	-17.2222
patient07	8	seq	3	-83.81	-310.226	-35.7684
patient07	8	seq	4	-80.8416	-298.128	-20.268
patient07	9	seq	1	-72.537	-279	-12.3027
patient07	9	seq	2	-85.9552	-305.83	-19.8968
patient07	9	seq	3	-83.7024	-311.314	-37.0549
patient07	9	seq	4	-80.5001	-299.497	-23.0644
patient08	5	seq	1	-104.344	-179.068	-82.1
patient08	5	seq	2	-73.712	-195.692	-102.326
patient08	5	seq	3	-87.6465	-208.454	-109.1
patient08	5	seq	4	-88.5674	-194.405	-97.8421
patient08	0	seq	1	-103.727	-181.236	-85.3787
patient08	0	seq	2	-73.1153	-197.636	-107.773
patient08	0	seq	3	-86.6974	-210.209	-114.196
patient08	0	seq	4	-87.585	-196.889	-104.217
patient08	1	seq	1	-103.644	-179.995	-84.3521
patient08	1	seq	2	-73.2283	-196.791	-105.491
patient08	1	seq	3	-86.7182	-209.22	-112.175
patient08	1	seq	4	-87.8359	-195.764	-102.003
patient08	2	seq	1	-104.039	-178.977	-83.0441
patient08	2	seq	2	-73.3007	-196.242	-104.032
patient08	2	seq	3	-87.1633	-208.672	-110.181
patient08	2	seq	4	-88.2603	-195.158	-99.958
patient08	3	seq	1	-104.109	-179.396	-82.7374
patient08	3	seq	2	-73.6002	-195.871	-103.425
patient08	3	seq	3	-87.3892	-208.506	-110.211
patient08	3	seq	4	-88.3668	-194.882	-99.0432
patient08	4	seq	1	-104.134	-179.08	-82.2774
patient08	4	seq	2	-73.8033	-196.019	-102.757
patient08	4	seq	3	-87.5256	-208.356	-109.502
patient08	4	seq	4	-88.1408	-194.492	-98.2323
patient08	6	seq	1	-104.339	-179.604	-82.6754
patient08	6	seq	2	-73.7395	-195.907	-102.222
patient08	6	seq	3	-87.6697	-208.289	-109.145
patient08	6	seq	4	-88.6949	-194.784	-98.664
patient08	7	seq	1	-104.12	-180.11	-84.0362
patient08	7	seq	2	-73.7164	-196.955	-104.114
patient08	7	seq	3	-87.6403	-209.1	-110.881
patient08	7	seq	4	-88.5145	-195.672	-100.63
patient08	8	seq	1	-104.069	-180.916	-85.7185
patient08	8	seq	2	-73.035	-198.036	-106.29
patient08	8	seq	3	-87.5691	-209.699	-112.16
patient08	8	seq	4	-88.1679	-196.803	-102.545
patient08	9	seq	1	-103.751	-181.146	-86.602
patient08	9	seq	2	-72.865	-198.458	-109.151
patient08	9	seq	3	-87.741	-210.354	-113.904
patient08	9	seq	4	-88.0771	-197.397	-105.071
patient01	5	inp	1	-103.315	-212.849	-13.1176
patient01	5	inp	2	-95.1147	-209.775	-21.1282
patient01	5	inp	3	-109.827	-214.059	-25.2593
patient01	5	inp	4	-102.752	-212.227	-19.835
patient01	0	inp	1	-104.877	-213.295	-17.6138
patient01	0	inp	2	-95.8369	-210.964	-25.5319
patient01	0	inp	3	-111.191	-215.029	-28.7655
patient01	0	inp	4	-104.13	-212.962	-23.8665
patient01	1	inp	1	-104.374	-213.808	-17.7734
patient01	1	inp	2	-95.7578	-211.44	-26.0921
patient01	1	inp	3	-110.688	-214.871	-28.8111
patient01	1	inp	4	-103.851	-213.359	-24.2567
patient01	2	inp	1	-104.658	-212.829	-16.2453
patient01	2	inp	2	-96.0107	-210.328	-23.8992
patient01	2	inp	3	-110.741	-214.152	-27.4609
patient01	2	inp	4	-103.991	-212.332	-22.5454
patient01	3	inp	1	-103.651	-212.947	-14.1648
patient01	3	inp	2	-95.5016	-210.11	-22.4226
patient01	3	inp	3	-110.327	-214.705	-25.6959
patient01	3	inp	4	-103.453	-212.36	-20.6959
patient01	4	inp	1	-103.852	-212.264	-13.613
patient01	4	inp	2	-95.4786	-209.598	-21.8336
patient01	4	inp	3	-110.494	-213.58	-25.3337
patient01	4	inp	4	-103.646	-211.393	-19.9339
patient01	6	inp	1	-103.712	-212.581	-13.2971
patient01	6	inp	2	-95.4518	-210.257	-21.5082
patient01	6	inp	3	-110.25	-213.95	-25.4628
patient01	6	inp	4	-103.461	-212.229	-20.0533
patient01	7	inp	1	-104.468	-213.941	-14.8432
patient01	7	inp	2	-95.9316	-210.943	-22.8685
patient01	7	inp	3	-110.4	-214.67	-25.9499
patient01	7	inp	4	-103.873	-213.256	-21.2867
patient01	8	inp	1	-104.518	-213.299	-17.1251
patient01	8	inp	2	-96.1258	-210.774	-25.6119
patient01	8	inp	3	-110.695	-214.802	-28.7496
patient01	8	inp	4	-104.06	-212.864	-23.6381
patient01	9	inp	1	-104.313	-213.858	-17.8756
patient01	9	inp	2	-95.9199	-211.392	-25.9882
patient01	9	inp	3	-110.249	-215.583	-29.4599
patient01	9	inp	4	-103.434	-213.748	-24.485
patient02	5	inp	1	-14.4336	-274.559	25.04
patient02	5	inp	2	-40.9342	-259.479	23.5
patient02	5	inp	3	-21.6936	-266.53	8.92857
patient02	5	inp	4	-25.6872	-266.856	19.1562
patient02	0	inp	1	-14.1958	-275.663	17.4131
patient02	0	inp	2	-40.3385	-259.968	15.2492
patient02	0	inp	3	-21.5519	-268.397	2.14957
patient02	0	inp	4	-25.7309	-268.851	11.4672
patient02	1	inp	1	-15.3846	-274.36	19.4832
patient02	1	inp	2	-41.4694	-258.581	17.8703
patient02	1	inp	3	-21.6361	-266.446	3.91392
patient02	1	inp	4	-25.9002	-266.789	13.5569
patient02	2	inp	1	-14.8821	-275.57	23.4599
patient02	2	inp	2	-40.7429	-259.558	21.842
patient02	2	inp	3	-21.5454	-267.475	7.17469
patient02	2	inp	4	-25.3187	-268.167	17.1508
patient02	3	inp	1	-14.113	-274.566	23.0065
patient02	3	inp	2	-40.8158	-258.929	22.0286
patient02	3	inp	3	-21.7809	-267.021	8.62737
patient02	3	inp	4	-25.3567	-267.015	17.7641
patient02	4	inp	1	-13.5014	-274.197	24.0122
patient02	4	inp	2	-41.2816	-259.137	23.1937
patient02	4	inp	3	-21.4451	-266.782	8.60797
patient02	4	inp	4	-24.9698	-267.085	17.7736
patient02	6	inp	1	-14.638	-275.213	23.6889
patient02	6	inp	2	-41.3821	-258.997	23.3075
patient02	6	inp	3	-21.8063	-268.163	9.01933
patient02	6	inp	4	-25.2751	-268.354	18.0144
patient02	7	inp	1	-14.345	-273.82	21.9162
patient02	7	inp	2	-41.3151	-259.265	21.4821
patient02	7	inp	3	-21.4728	-266.458	6.66081
patient02	7	inp	4	-25.769	-266.387	16.2563
patient02	8	inp	1	-14.6814	-274.425	19.9845
patient02	8	inp	2	-41.0737	-259.781	17.8999
patient02	8	inp	3	-21.5642	-267.339	4.51511
patient02	8	inp	4	-25.7552	-267.931	13.3877
patient02	9	inp	1	-15.0741	-274.985	17.1194
patient02	9	inp	2	-40.1593	-260.081	15.2327
patient02	9	inp	3	-21.6267	-268.443	1.98562
patient02	9	inp	4	-25.6734	-268.781	11.0672
patient03	5	inp	1	-95.6127	-235.52	-5.03704
patient03	5	inp	2	-85.5408	-219.866	-16.75
patient03	5	inp	3	-85.2539	-241.061	-19.8667
patient03	5	inp	4	-88.8025	-232.149	-13.8846
patient03	0	inp	1	-93.4462	-238.099	-13.5208
patient03	0	inp	2	-82.4056	-221.831	-27.4456
patient03	0	inp	3	-81.4763	-243.208	-29.8903
patient03	0	inp	4	-85.8764	-234.173	-24.0208
patient03	1	inp	1	-94.6413	-236.326	-8.03601
patient03	1	inp	2	-84.8521	-220.509	-20.8154
patient03	1	inp	3	-83.8118	-242.531	-24.9006
patient03	1	inp	4	-87.9882	-233.107	-18.1072
patient03	2	inp	1	-95.076	-235.941	-7.10866
patient03	2	inp	2	-84.7217	-219.935	-18.9033
patient03	2	inp	3	-84.6021	-241.819	-22.0156
patient03	2	inp	4	-88.1507	-232.403	-16.3681
patient03	3	inp	1	-95.5032	-236.005	-5.23288
patient03	3	inp	2	-85.9454	-220.025	-16.8072
patient03	3	inp	3	-84.4857	-240.98	-20.3988
patient03	3	inp	4	-88.9364	-232.201	-14.2571
patient03	4	inp	1	-95.3822	-235.496	-4.09188
patient03	4	inp	2	-85.126	-220.082	-16.9782
patient03	4	inp	3	-85.264	-240.845	-19.9735
patient03	4	inp	4	-88.543	-231.96	-13.4214
patient03	6	inp	1	-95.8933	-235.795	-5.13518
patient03	6	inp	2	-85.5177	-219.688	-16.3911
patient03	6	inp	3	-85.7191	-241.195	-19.9197
patient03	6	inp	4	-89.1026	-232.106	-14.1268
patient03	7	inp	1	-95.7987	-236.376	-6.71588
patient03	7	inp	2	-84.7493	-220.355	-17.227
patient03	7	inp	3	-84.164	-241.254	-20.0925
patient03	7	inp	4	-88.2038	-232.543	-14.6426
patient03	8	inp	1	-94.5677	-237.236	-10.7563
patient03	8	inp	2	-84.0773	-221.099	-23.6397
patient03	8	inp	3	-83.492	-241.883	-26.6169
patient03	8	inp	4	-87.577	-233.077	-20.7001
patient03	9	inp	1	-93.9266	-238.631	-14.949
patient03	9	inp	2	-82.7039	-221.775	-26.6273
patient03	9	inp	3	-80.9937	-243.16	-30.2291
patient03	9	inp	4	-85.7917	-234.179	-23.8976
patient04	5	inp	1	-10.5794	-272.765	-24.25
patient04	5	inp	2	14.3377	-257.532	-29.3939
patient04	5	inp	3	2.49885	-248.183	-45.3529
patient04	5	inp	4	2.08571	-259.493	-32.999
patient04	0	inp	1	-12.9643	-272.669	-29.7268
patient04	0	inp	2	11.7562	-257.703	-35.3601
patient04	0	inp	3	-0.188254	-248.575	-50.5865
patient04	0	inp	4	-0.765754	-259.45	-38.6585
patient04	1	inp	1	-11.9405	-273.141	-27.478
patient04	1	inp	2	13.0292	-257.512	-32.6863
patient04	1	inp	3	1.19893	-248.245	-48.2873
patient04	1	inp	4	0.438587	-259.657	-35.8306
patient04	2	inp	1	-10.5321	-272.604	-24.4532
patient04	2	inp	2	14.1043	-257.646	-30.7996
patient04	2	inp	3	2.20807	-248.072	-47.2889
patient04	2	inp	4	1.84341	-259.54	-34.3567
patient04	3	inp	1	-11.0174	-272.402	-24.6654
patient04	3	inp	2	13.2511	-257.295	-30.6621
patient04	3	inp	3	2.11476	-248.125	-45.7089
patient04	3	inp	4	1.4045	-259.276	-33.9713
patient04	4	inp	1	-11.2337	-272.421	-24.4325
patient04	4	inp	2	14.1441	-257.312	-29.4933
patient04	4	inp	3	2.57915	-247.969	-45.3606
patient04	4	inp	4	1.44096	-259.232	-32.767
patient04	6	inp	1	-10.6476	-272.718	-23.8008
patient04	6	inp	2	13.993	-257.533	-29.4266
patient04	6	inp	3	1.84695	-248.167	-45.0831
patient04	6	inp	4	1.65499	-258.962	-32.111
patient04	7	inp	1	-10.3021	-272.859	-23.8921
patient04	7	inp	2	14.464	-256.989	-29.355
patient04	7	inp	3	2.17843	-248.155	-45.5805
patient04	7	inp	4	1.72386	-258.937	-32.5023
patient04	8	inp	1	-11.6767	-272.698	-26.2365
patient04	8	inp	2	13.129	-257.588	-31.7671
patient04	8	inp	3	1.00006	-248.767	-47.6502
patient04	8	inp	4	0.616828	-259.361	-35.1864
patient04	9	inp	1	-12.8941	-272.496	-29.0919
patient04	9	inp	2	12.3439	-257.521	-34.9482
patient04	9	inp	3	0.319659	-248.114	-50.159
patient04	9	inp	4	-0.447235	-259.379	-38.3376
patient05	5	inp	1	-79.3204	-190.839	-6.7138
patient05	5	inp	2	-69.9327	-173.543	-10.5222
patient05	5	inp	3	-69.4918	-184.631	-21.534
patient05	5	inp	4	-72.915	-183.004	-12.9234
patient05	0	inp	1	-77.1808	-193.577	-18.8214
patient05	0	inp	2	-69.474	-176.667	-21.4408
patient05	0	inp	3	-67.9492	-187.446	-32.125
patient05	0	inp	4	-71.4127	-185.8	-24.4741
patient05	1	inp	1	-78.0058	-191.704	-14.035
patient05	1	inp	2	-70.3109	-174.716	-16.6206
patient05	1	inp	3	-69.5551	-185.783	-26.9598
patient05	1	inp	4	-72.6269	-184.088	-19.3478
patient05	2	inp	1	-79.1718	-191.181	-10.7376
patient05	2	inp	2	-70.9793	-174.225	-13.9734
patient05	2	inp	3	-69.2939	-184.696	-23.8403
patient05	2	inp	4	-73.0211	-183.26	-15.98
patient05	3	inp	1	-78.743	-191.201	-8.65694
patient05	3	inp	2	-70.497	-173.609	-11.7802
patient05	3	inp	3	-69.0811	-184.579	-22.1504
patient05	3	inp	4	-72.7902	-182.973	-13.909
patient05	4	inp	1	-78.8746	-190.79	-8.11695
patient05	4	inp	2	-70.0765	-173.327	-10.5863
patient05	4	inp	3	-68.9346	-184.89	-21.5103
patient05	4	inp	4	-72.5404	-182.842	-13.3075
patient05	6	inp	1	-79.1065	-190.962	-6.70869
patient05	6	inp	2	-70.4371	-173.407	-10.6225
patient05	6	inp	3	-69.9011	-184.871	-20.6708
patient05	6	inp	4	-73.1092	-183.041	-12.5219
patient05	7	inp	1	-78.3187	-190.246	-8.41002
patient05	7	inp	2	-70.0512	-173.555	-11.7835
patient05	7	inp	3	-69.3139	-183.618	-22.1328
patient05	7	inp	4	-72.4481	-182.25	-13.942
patient05	8	inp	1	-78.5408	-191.626	-15.3392
patient05	8	inp	2	-70.6259	-174.021	-19.3095
patient05	8	inp	3	-69.0903	-185.119	-28.5875
patient05	8	inp	4	-73.0746	-182.982	-21.3183
patient05	9	inp	1	-76.8249	-193.331	-19.2008
patient05	9	inp	2	-68.4925	-176.571	-23.0682
patient05	9	inp	3	-67.1312	-187.094	-32.0764
patient05	9	inp	4	-70.5637	-185.838	-24.7408
patient06	5	inp	1	-144.574	-244.175	20.2609
patient06	5	inp	2	-162.598	-248.604	-6.52632
patient06	5	inp	3	-176.808	-266.072	-26.7586
patient06	5	inp	4	-161.327	-252.951	-4.34136
patient06	0	inp	1	-145.073	-245.842	13.929
patient06	0	inp	2	-163.875	-250.455	-10.0774
patient06	0	inp	3	-177.195	-267.589	-26.6498
patient06	0	inp	4	-162.421	-254.924	-7.47207
patient06	1	inp	1	-144.747	-243.996	15.1686
patient06	1	inp	2	-163.097	-248.452	-8.63573
patient06	1	inp	3	-177.068	-267.003	-26.5879
patient06	1	inp	4	-161.595	-252.911	-6.22853
patient06	2	inp	1	-145.339	-243.941	17.4799
patient06	2	inp	2	-162.74	-249.037	-7.65818
patient06	2	inp	3	-177.213	-266.615	-26.794
patient06	2	inp	4	-161.452	-253.649	-5.25321
patient06	3	inp	1	-143.871	-243.014	19.0631
patient06	3	inp	2	-162.413	-248.212	-6.36833
patient06	3	inp	3	-176.659	-266.209	-26.603
patient06	3	inp	4	-161.257	-252.326	-4.14213
patient06	4	inp	1	-144.104	-244.087	20.2291
patient06	4	inp	2	-162.303	-248.25	-6.30947
patient06	4	inp	3	-176.719	-266.202	-26.7079
patient06	4	inp	4	-160.849	-252.598	-4.19409
patient06	6	inp	1	-144.799	-243.599	20.2255
patient06	6	inp	2	-162.377	-248.812	-6.30279
patient06	6	inp	3	-176.876	-266.161	-26.4731
patient06	6	inp	4	-160.952	-252.826	-4.0694
patient06	7	inp	1	-144.207	-244.502	20.2478
patient06	7	inp	2	-162.749	-248.391	-5.53843
patient06	7	inp	3	-177.159	-266.648	-26.1066
patient06	7	inp	4	-161.09	-252.664	-3.12036
patient06	8	inp	1	-145.043	-244.341	18.4714
patient06	8	inp	2	-163.675	-249.715	-6.8015
patient06	8	inp	3	-177.761	-267.129	-25.5018
patient06	8	inp	4	-162.123	-254.125	-4.38733
patient06	9	inp	1	-145.037	-245.377	16.6041
patient06	9	inp	2	-163.984	-250.407	-7.70119
patient06	9	inp	3	-177.76	-267.939	-25.9765
patient06	9	inp	4	-162.57	-254.729	-5.19463
patient07	5	inp	1	-72.2331	-276.206	-2
patient07	5	inp	2	-85.2477	-303.244	-12.3492
patient07	5	inp	3	-85.1333	-309.286	-29.9412
patient07	5	inp	4	-80.8714	-296.245	-14.7635
patient07	0	inp	1	-72.5119	-278.212	-11.3249
patient07	0	inp	2	-85.4231	-304.193	-18.4254
patient07	0	inp	3	-85.1424	-310.465	-34.7372
patient07	0	inp	4	-81.1063	-298.128	-21.4234
patient07	1	inp	1	-72.6002	-277.445	-8.58103
patient07	1	inp	2	-84.7696	-304.028	-16.6701
patient07	1	inp	3	-84.7846	-309.616	-33.2627
patient07	1	inp	4	-80.5936	-297.261	-19.6443
patient07	2	inp	1	-72.5118	-276.803	-5.52276
patient07	2	inp	2	-85.4427	-303.535	-14.8648
patient07	2	inp	3	-84.9828	-309.195	-30.7905
patient07	2	inp	4	-80.4662	-296.317	-17.7097
patient07	3	inp	1	-72.8329	-276.259	-2.30138
patient07	3	inp	2	-85.1494	-303.569	-13.3558
patient07	3	inp	3	-85.5315	-308.526	-30.0726
patient07	3	inp	4	-80.4722	-296.297	-15.8446
patient07	4	inp	1	-73.1505	-276.931	-2.23039
patient07	4	inp	2	-85.659	-303.137	-13.5484
patient07	4	inp	3	-85.1356	-309.508	-29.6611
patient07	4	inp	4	-81.1574	-296.167	-16.1176
patient07	6	inp	1	-72.4803	-276.399	-1.91062
patient07	6	inp	2	-85.386	-303.116	-12.2714
patient07	6	inp	3	-85.1013	-309.704	-30.7102
patient07	6	inp	4	-80.7332	-296.299	-14.1146
patient07	7	inp	1	-72.3764	-276.976	-4.82135
patient07	7	inp	2	-85.1135	-303.716	-13.9582
patient07	7	inp	3	-85.0621	-309.809	-32.4207
patient07	7	inp	4	-81.0291	-296.893	-16.4127
patient07	8	inp	1	-72.4042	-278.466	-8.55697
patient07	8	inp	2	-85.3951	-304.461	-16.5673
patient07	8	inp	3	-84.8638	-310.596	-34.1042
patient07	8	inp	4	-81.0679	-297.904	-19.5008
patient07	9	inp	1	-72.4504	-279.259	-11.7736
patient07	9	inp	2	-84.7769	-304.864	-18.7253
patient07	9	inp	3	-84.8732	-310.917	-35.9888
patient07	9	inp	4	-80.7423	-298.392	-21.8952
patient08	5	inp	1	-104.344	-179.068	-82.1
patient08	5	inp	2	-73.712	-195.692	-102.326
patient08	5	inp	3	-87.6465	-208.454	-109.1
patient08	5	inp	4	-88.5674	-194.405	-97.8421
patient08	0	inp	1	-104.368	-180.212	-84.7894
patient08	0	inp	2	-72.5856	-197.769	-108.376
patient08	0	inp	3	-86.9159	-210.348	-114.259
patient08	0	inp	4	-87.9067	-196.692	-103.695
patient08	1	inp	1	-104.533	-179.691	-83.8656
patient08	1	inp	2	-73.3592	-196.787	-105.571
patient08	1	inp	3	-87.0765	-209.201	-111.09
patient08	1	inp	4	-88.2658	-195.374	-100.996
patient08	2	inp	1	-104.273	-179.154	-82.8236
patient08	2	inp	2	-73.4192	-196.089	-104.134
patient08	2	inp	3	-87.6462	-208.792	-110.531
patient08	2	inp	4	-88.4412	-194.965	-99.6724
patient08	3	inp	1	-104.229	-178.98	-82.4511
patient08	3	inp	2	-73.6562	-195.969	-103.416
patient08	3	inp	3	-87.1724	-208.232	-109.33
patient08	3	inp	4	-88.7095	-194.584	-98.8978
patient08	4	inp	1	-104.32	-178.875	-82.1929
patient08	4	inp	2	-73.6492	-195.717	-102.304
patient08	4	inp	3	-87.3706	-208.366	-109.221
patient08	4	inp	4	-88.198	-194.551	-98.06
patient08	6	inp	1	-104.571	-179.229	-82.3646
patient08	6	inp	2	-73.6815	-195.902	-102.178
patient08	6	inp	3	-87.1297	-208.397	-108.21
patient08	6	inp	4	-88.6644	-194.667	-98.0965
patient08	7	inp	1	-104.414	-179.836	-83.5772
patient08	7	inp	2	-73.6763	-196.605	-104.474
patient08	7	inp	3	-87.7154	-209.06	-111.046
patient08	7	inp	4	-88.5656	-195.564	-100.261
patient08	8	inp	1	-104.648	-180.598	-84.6839
patient08	8	inp	2	-73.1428	-197.84	-106.88
patient08	8	inp	3	-87.2796	-210.336	-112.661
patient08	8	inp	4	-88.3761	-196.786	-102.108
patient08	9	inp	1	-104.826	-180.266	-84.8886
patient08	9	inp	2	-72.6862	-198.439	-109.118
patient08	9	inp	3	-87.4238	-211.121	-114.777
patient08	9	inp	4	-88.1299	-197.281	-104.035
patient01	0	ref	0	-84.747	-220.905	-14.7637
patient01	1	ref	0	-84.9404	-220.824	-14.2177
patient01	2	ref	0	-84.5605	-220.306	-12.7927
patient01	3	ref	0	-84.1929	-219.671	-11.0147
patient01	4	ref	0	-83.7936	-219.624	-10.3299
patient01	5	ref	0	-83.8451	-219.504	-9.42117
patient01	6	ref	0	-83.9768	-219.643	-9.20414
patient01	7	ref	0	-84.5937	-220.02	-11.2873
patient01	8	ref	0	-85.2783	-220.315	-13.8007
patient01	9	ref	0	-85.6129	-220.775	-15.1142
patient02	0	ref	0	-30.6452	-244.114	44.289
patient02	1	ref	0	-30.5829	-244.691	47.3933
patient02	2	ref	0	-31.0282	-244.591	50.0628
patient02	3	ref	0	-30.5662	-245.187	51.2724
patient02	4	ref	0	-30.8318	-245.01	51.7441
patient02	5	ref	0	-30.5391	-244.967	52.0016
patient02	6	ref	0	-30.7932	-244.966	52.0104
patient02	7	ref	0	-30.7598	-244.746	50.2461
patient02	8	ref	0	-30.1919	-244.894	46.9249
patient02	9	ref	0	-30.2848	-244.31	43.8626
patient03	0	ref	0	-72.673	-235.656	-0.00151422
patient03	1	ref	0	-73.151	-234.425	3.83092
patient03	2	ref	0	-73.755	-234.275	6.54708
patient03	3	ref	0	-74.0564	-234.13	8.00703
patient03	4	ref	0	-74.3951	-233.918	8.97992
patient03	5	ref	0	-74.3858	-233.926	9.09067
patient03	6	ref	0	-74.2783	-234.033	8.95864
patient03	7	ref	0	-73.9981	-234.417	6.26929
patient03	8	ref	0	-73.3869	-235.078	2.52779
patient03	9	ref	0	-73.1875	-235.752	-0.258168
patient04	0	ref	0	-27.0806	-255.54	-21.1795
patient04	1	ref	0	-25.974	-255.798	-18.3621
patient04	2	ref	0	-24.6515	-255.611	-16.3874
patient04	3	ref	0	-24.6412	-255.526	-15.2922
patient04	4	ref	0	-24.1958	-255.553	-14.5366
patient04	5	ref	0	-24.0868	-255.413	-14.1972
patient04	6	ref	0	-24.0645	-255.295	-13.9459
patient04	7	ref	0	-24.3758	-255.244	-14.6335
patient04	8	ref	0	-25.6609	-255.374	-17.212
patient04	9	ref	0	-26.552	-255.542	-19.9248
patient05	0	ref	0	-54.2458	-204.847	-32.3338
patient05	1	ref	0	-55.5635	-203.102	-28.2189
patient05	2	ref	0	-56.3108	-202.567	-24.9745
patient05	3	ref	0	-57.0944	-202.281	-23.2108
patient05	4	ref	0	-57.1828	-202.05	-22.2002
patient05	5	ref	0	-57.3819	-201.988	-21.5289
patient05	6	ref	0	-57.6286	-202.082	-21.6517
patient05	7	ref	0	-56.6583	-202.036	-22.8235
patient05	8	ref	0	-55.7826	-203.472	-27.215
patient05	9	ref	0	-54.5522	-204.305	-32.0911
patient06	0	ref	0	-145.652	-250.622	-12.4054
patient06	1	ref	0	-145.315	-249.036	-10.5348
patient06	2	ref	0	-144.51	-248.466	-8.33603
patient06	3	ref	0	-144.463	-247.22	-6.5433
patient06	4	ref	0	-144.219	-248.457	-6.39873
patient06	5	ref	0	-144.556	-248.786	-6.45148
patient06	6	ref	0	-144.361	-248.412	-5.85646
patient06	7	ref	0	-145.246	-248.275	-6.28741
patient06	8	ref	0	-145.016	-249.552	-7.6539
patient06	9	ref	0	-145.672	-250.202	-10.3077
patient07	0	ref	0	-57.0586	-278.23	-1.10023
patient07	1	ref	0	-57.7678	-276.911	2.35482
patient07	2	ref	0	-58.1606	-276.205	5.36888
patient07	3	ref	0	-58.249	-276.018	6.85765
patient07	4	ref	0	-58.2666	-276.316	7.93861
patient07	5	ref	0	-58.0062	-276.026	7.9513
patient07	6	ref	0	-57.7501	-276.322	6.75502
patient07	7	ref	0	-57.4715	-277.03	3.94329
patient07	8	ref	0	-56.9331	-278.299	0.52707
patient07	9	ref	0	-57.1219	-279.327	-2.72657
patient08	0	ref	0	-86.1303	-203.212	-73.8858
patient08	1	ref	0	-86.259	-202.216	-72.0079
patient08	2	ref	0	-86.4386	-201.731	-70.5406
patient08	3	ref	0	-86.5052	-201.56	-69.5963
patient08	4	ref	0	-86.6106	-201.372	-69.0989
patient08	5	ref	0	-86.6456	-201.463	-68.8801
patient08	6	ref	0	-86.6092	-201.784	-69.3224
patient08	7	ref	0	-86.4611	-202.684	-71.2456
patient08	8	ref	0	-86.5182	-203.447	-73.4076
patient08	9	ref	0	-86.5029	-203.786	-74.5882
patient01	0	ref	-1	-54.9632	-223.317	-0.129979
patient01	1	ref	-1	-54.6297	-223.147	1.37524
patient01	2	ref	-1	-54.1233	-222.689	3.1839
patient01	3	ref	-1	-53.9576	-222.428	4.54795
patient01	4	ref	-1	-54.052	-222.386	5.18383
patient01	5	ref	-1	-53.9366	-222.369	5.61308
patient01	6	ref	-1	-53.9671	-222.254	5.79732
patient01	7	ref	-1	-54.4671	-222.471	3.95142
patient01	8	ref	-1	-54.8871	-223.175	1.20874
patient01	9	ref	-1	-55.1395	-223.393	-0.695935
patient02	0	ref	-1	-32.2685	-275.494	-1.95366
patient02	1	ref	-1	-32.3198	-275.118	0.275429
patient02	2	ref	-1	-32.4587	-274.783	2.39986
patient02	3	ref	-1	-32.556	-274.643	3.47686
patient02	4	ref	-1	-32.4856	-274.552	4.16327
patient02	5	ref	-1	-32.5606	-274.524	4.5291
patient02	6	ref	-1	-32.4916	-274.544	4.59232
patient02	7	ref	-1	-32.3755	-274.792	2.73602
patient02	8	ref	-1	-32.3252	-275.287	0.21323
patient02	9	ref	-1	-32.261	-275.542	-1.95465
patient03	0	ref	-1	-80.7254	-229.662	-37.083
patient03	1	ref	-1	-81.5237	-228.462	-33.4412
patient03	2	ref	-1	-82.2375	-227.368	-30.2751
patient03	3	ref	-1	-82.5421	-226.89	-28.7239
patient03	4	ref	-1	-82.5366	-226.801	-27.965
patient03	5	ref	-1	-82.5486	-226.752	-27.5293
patient03	6	ref	-1	-82.7213	-226.832	-27.92
patient03	7	ref	-1	-82.221	-227.621	-30.2154
patient03	8	ref	-1	-81.4745	-228.806	-34.068
patient03	9	ref	-1	-80.8752	-229.593	-37.0418
patient04	0	ref	-1	23.5997	-252.918	-24.1586
patient04	1	ref	-1	24.6592	-252.293	-20.8189
patient04	2	ref	-1	25.3481	-251.92	-18.3073
patient04	3	ref	-1	25.7172	-251.623	-16.9155
patient04	4	ref	-1	25.7001	-251.544	-15.9615
patient04	5	ref	-1	25.9568	-251.501	-15.477
patient04	6	ref	-1	25.9093	-251.505	-15.589
patient04	7	ref	-1	25.6715	-251.806	-18.1824
patient04	8	ref	-1	24.8076	-252.306	-20.9841
patient04	9	ref	-1	24.0733	-252.91	-23.1768
patient05	0	ref	-1	-69.5396	-189.346	-21.2814
patient05	1	ref	-1	-70.0439	-187.868	-16.0341
patient05	2	ref	-1	-70.5034	-187.119	-13.1183
patient05	3	ref	-1	-70.8033	-186.689	-11.9942
patient05	4	ref	-1	-70.9098	-186.494	-11.4508
patient05	5	ref	-1	-71.0062	-186.358	-11.1089
patient05	6	ref	-1	-70.9842	-186.314	-10.8469
patient05	7	ref	-1	-70.6754	-186.884	-12.0961
patient05	8	ref	-1	-70.0613	-188.253	-16.3579
patient05	9	ref	-1	-69.5034	-189.351	-21.0552
patient06	0	ref	-1	-73.0914	-290.098	-16.1081
patient06	1	ref	-1	-72.7322	-289.035	-14.3774
patient06	2	ref	-1	-72.8192	-288.51	-12.0846
patient06	3	ref	-1	-72.6526	-287.958	-9.71553
patient06	4	ref	-1	-73.3428	-287.542	-8.47697
patient06	5	ref	-1	-72.7361	-287.45	-7.71729
patient06	6	ref	-1	-72.976	-287.435	-7.48098
patient06	7	ref	-1	-72.8121	-288.092	-9.30646
patient06	8	ref	-1	-73.0604	-288.967	-12.2732
patient06	9	ref	-1	-73.237	-290.068	-15.0225
patient07	0	ref	-1	-48.4745	-267.294	-6.73511
patient07	1	ref	-1	-48.1065	-266.128	-2.84427
patient07	2	ref	-1	-47.8939	-265.348	0.340462
patient07	3	ref	-1	-47.6425	-265.09	2.01022
patient07	4	ref	-1	-47.7826	-264.926	2.46832
patient07	5	ref	-1	-47.5943	-265.072	2.53112
patient07	6	ref	-1	-47.6086	-265.221	1.84948
patient07	7	ref	-1	-47.6633	-266.325	-1.41082
patient07	8	ref	-1	-48.2675	-267.644	-5.45995
patient07	9	ref	-1	-48.6478	-268.414	-8.11773
patient08	0	ref	-1	-53.6206	-200.616	-29.0696
patient08	1	ref	-1	-53.6395	-199.562	-26.175
patient08	2	ref	-1	-53.342	-199.105	-24.3001
patient08	3	ref	-1	-53.8507	-198.7	-23.6089
patient08	4	ref	-1	-53.9313	-198.592	-23.1456
patient08	5	ref	-1	-53.5334	-198.674	-22.7175
patient08	6	ref	-1	-53.6159	-198.912	-23.4701
patient08	7	ref	-1	-53.9005	-199.614	-25.6815
patient08	8	ref	-1	-53.5273	-200.739	-28.3251
patient08	9	ref	-1	-53.2635	-201.369	-30.1729
patient01	0	seq	0	-84.8739	-220.997	-14.9049
patient01	1	seq	0	-84.7605	-220.879	-14.2569
patient01	2	seq	0	-84.4114	-220.345	-12.7904
patient01	3	seq	0	-83.8959	-219.857	-11.2476
patient01	4	seq	0	-83.6202	-219.766	-10.5326
patient01	5	seq	0	-83.7274	-219.641	-9.69819
patient01	6	seq	0	-83.892	-219.812	-9.50513
patient01	7	seq	0	-84.5904	-220.017	-11.3243
patient01	8	seq	0	-85.1928	-220.388	-13.8978
patient01	9	seq	0	-85.5278	-220.744	-15.1047
patient02	0	seq	0	-30.7819	-244.04	45.1514
patient02	1	seq	0	-30.892	-244.565	47.8785
patient02	2	seq	0	-31.0192	-244.601	50.082
patient02	3	seq	0	-30.396	-244.8	51.1802
patient02	4	seq	0	-30.4062	-244.642	51.6501
patient02	5	seq	0	-30.1716	-244.563	51.9315
patient02	6	seq	0	-30.3828	-244.616	51.9676
patient02	7	seq	0	-30.1704	-244.395	50.0042
patient02	8	seq	0	-30.4044	-244.753	48.2164
patient02	9	seq	0	-30.3783	-244.248	45.4131
patient03	0	seq	0	-72.4968	-235.525	0.221237
patient03	1	seq	0	-73.2755	-234.498	3.78572
patient03	2	seq	0	-73.7545	-234.274	6.5396
patient03	3	seq	0	-73.9642	-233.981	8.20245
patient03	4	seq	0	-74.2984	-233.949	9.01976
patient03	5	seq	0	-74.2276	-233.996	9.11304
patient03	6	seq	0	-74.0921	-234.058	9.00719
patient03	7	seq	0	-73.4325	-234.514	6.25797
patient03	8	seq	0	-73.0099	-235.11	3.07827
patient03	9	seq	0	-72.6374	-235.602	-0.0076122
patient04	0	seq	0	-27.0477	-255.522	-21.0591
patient04	1	seq	0	-26.0102	-255.847	-18.4966
patient04	2	seq	0	-24.6572	-255.605	-16.4158
patient04	3	seq	0	-24.6764	-255.465	-15.2851
patient04	4	seq	0	-24.0811	-255.459	-14.6263
patient04	5	seq	0	-23.9779	-255.369	-14.2499
patient04	6	seq	0	-23.9203	-255.257	-13.9955
patient04	7	seq	0	-24.2848	-255.352	-14.6975
patient04	8	seq	0	-25.9126	-255.332	-17.2684
patient04	9	seq	0	-26.6982	-255.556	-20.0256
patient05	0	seq	0	-54.4241	-204.764	-32.7882
patient05	1	seq	0	-55.7111	-203.03	-28.8411
patient05	2	seq	0	-56.3115	-202.558	-24.8944
patient05	3	seq	0	-56.7885	-202.089	-22.986
patient05	4	seq	0	-56.798	-201.964	-22.153
patient05	5	seq	0	-56.9906	-201.964	-21.5441
patient05	6	seq	0	-57.2534	-202.04	-21.6676
patient05	7	seq	0	-56.663	-201.965	-23.1975
patient05	8	seq	0	-55.1156	-203.18	-27.0425
patient05	9	seq	0	-54.619	-204.348	-32.1271
patient06	0	seq	0	-144.831	-248.667	-10.6542
patient06	1	seq	0	-144.882	-247.319	-9.18953
patient06	2	seq	0	-144.404	-247.323	-7.45383
patient06	3	seq	0	-144.472	-247.214	-6.55249
patient06	4	seq	0	-144.401	-247.213	-6.65951
patient06	5	seq	0	-144.735	-247.556	-6.68035
patient06	6	seq	0	-144.536	-247.206	-6.24461
patient06	7	seq	0	-145.597	-247.198	-6.48479
patient06	8	seq	0	-145.716	-247.903	-7.94515
patient06	9	seq	0	-144.767	-248.499	-8.70912
patient07	0	seq	0	-57.0239	-278.273	-1.47462
patient07	1	seq	0	-57.7535	-276.9	2.33404
patient07	2	seq	0	-57.9418	-276.07	5.66418
patient07	3	seq	0	-57.9382	-276.096	7.27196
patient07	4	seq	0	-57.7462	-276.127	7.85936
patient07	5	seq	0	-57.557	-275.781	7.83667
patient07	6	seq	0	-57.3239	-275.954	6.88928
patient07	7	seq	0	-57.2129	-276.593	3.74555
patient07	8	seq	0	-57.2132	-277.95	0.340594
patient07	9	seq	0	-57.2816	-279.011	-2.65648
patient08	0	seq	0	-85.9043	-203.325	-74.5235
patient08	1	seq	0	-86.1475	-202.178	-72.3493
patient08	2	seq	0	-86.4395	-201.742	-70.5547
patient08	3	seq	0	-86.4667	-201.624	-69.6787
patient08	4	seq	0	-86.564	-201.477	-69.1012
patient08	5	seq	0	-86.6092	-201.543	-68.8562
patient08	6	seq	0	-86.5767	-201.863	-69.2868
patient08	7	seq	0	-86.3791	-202.628	-71.166
patient08	8	seq	0	-86.2723	-203.324	-73.6834
patient08	9	seq	0	-86.0932	-203.97	-75.7149
patient01	0	seq	-1	-54.9906	-223.275	-0.0455638
patient01	1	seq	-1	-54.6013	-223.137	1.52442
patient01	2	seq	-1	-54.1217	-222.676	3.14118
patient01	3	seq	-1	-53.9553	-222.418	4.53853
patient01	4	seq	-1	-54.0794	-222.375	5.18877
patient01	5	seq	-1	-53.9577	-222.353	5.61633
patient01	6	seq	-1	-54.0131	-222.237	5.79399
patient01	7	seq	-1	-54.4835	-222.471	3.94686
patient01	8	seq	-1	-54.8351	-223.162	1.33285
patient01	9	seq	-1	-55.0426	-223.363	-0.632595
patient02	0	seq	-1	-31.9668	-275.412	-1.61503
patient02	1	seq	-1	-32.2985	-275.085	0.372726
patient02	2	seq	-1	-32.4543	-274.784	2.39598
patient02	3	seq	-1	-32.548	-274.639	3.48562
patient02	4	seq	-1	-32.5006	-274.554	4.15136
patient02	5	seq	-1	-32.5731	-274.528	4.52001
patient02	6	seq	-1	-32.5127	-274.548	4.57088
patient02	7	seq	-1	-32.3513	-274.788	2.80102
patient02	8	seq	-1	-32.2378	-275.2	0.478695
patient02	9	seq	-1	-32.0114	-275.44	-1.68503
patient03	0	seq	-1	-80.7113	-229.702	-37.0749
patient03	1	seq	-1	-81.5276	-228.495	-33.5693
patient03	2	seq	-1	-82.2392	-227.367	-30.2789
patient03	3	seq	-1	-82.5528	-226.901	-28.6641
patient03	4	seq	-1	-82.5752	-226.794	-27.8391
patient03	5	seq	-1	-82.584	-226.749	-27.3997
patient03	6	seq	-1	-82.7458	-226.839	-27.7994
patient03	7	seq	-1	-82.2412	-227.64	-30.1778
patient03	8	seq	-1	-81.4654	-228.845	-34.0829
patient03	9	seq	-1	-80.8534	-229.633	-36.9788
patient04	0	seq	-1	23.5457	-252.865	-23.9736
patient04	1	seq	-1	24.6052	-252.277	-20.7976
patient04	2	seq	-1	25.352	-251.92	-18.3103
patient04	3	seq	-1	25.6737	-251.63	-16.9356
patient04	4	seq	-1	25.6743	-251.526	-15.9567
patient04	5	seq	-1	25.9391	-251.484	-15.5053
patient04	6	seq	-1	25.8898	-251.491	-15.5687
patient04	7	seq	-1	25.5968	-251.809	-18.1766
patient04	8	seq	-1	24.8614	-252.237	-20.79
patient04	9	seq	-1	23.981	-252.861	-23.122
patient05	0	seq	-1	-69.5474	-189.316	-21.3144
patient05	1	seq	-1	-70.0883	-187.892	-16.1395
patient05	2	seq	-1	-70.5016	-187.118	-13.1075
patient05	3	seq	-1	-70.8091	-186.681	-11.9333
patient05	4	seq	-1	-70.9296	-186.497	-11.3988
patient05	5	seq	-1	-71.0192	-186.364	-11.0545
patient05	6	seq	-1	-71.008	-186.312	-10.7981
patient05	7	seq	-1	-70.7143	-186.903	-12.0079
patient05	8	seq	-1	-69.877	-188.25	-16.7012
patient05	9	seq	-1	-69.3956	-189.397	-21.3507
patient06	0	seq	-1	-73.0087	-289.926	-15.8444
patient06	1	seq	-1	-72.7647	-289.017	-14.2504
patient06	2	seq	-1	-72.9337	-288.505	-11.9779
patient06	3	seq	-1	-72.6587	-287.954	-9.70936
patient06	4	seq	-1	-73.2525	-287.524	-8.55084
patient06	5	seq	-1	-72.5877	-287.437	-7.77617
patient06	6	seq	-1	-72.8551	-287.433	-7.56267
patient06	7	seq	-1	-72.8177	-288.055	-9.39456
patient06	8	seq	-1	-73.0536	-289.032	-12.3161
patient06	9	seq	-1	-73.069	-289.86	-14.9485
patient07	0	seq	-1	-48.3759	-267.3	-6.70602
patient07	1	seq	-1	-48.109	-266.126	-2.84885
patient07	2	seq	-1	-47.9633	-265.348	0.232654
patient07	3	seq	-1	-47.7585	-265.084	1.85068
patient07	4	seq	-1	-47.8703	-264.939	2.37173
patient07	5	seq	-1	-47.6544	-265.122	2.44015
patient07	6	seq	-1	-47.6231	-265.295	1.84735
patient07	7	seq	-1	-47.3969	-266.258	-1.52663
patient07	8	seq	-1	-48.0407	-267.572	-5.45416
patient07	9	seq	-1	-48.4154	-268.39	-8.05805
patient08	0	seq	-1	-53.5775	-200.631	-29.1107
patient08	1	seq	-1	-53.6377	-199.565	-26.2692
patient08	2	seq	-1	-53.3457	-199.101	-24.2976
patient08	3	seq	-1	-53.7335	-198.712	-23.4919
patient08	4	seq	-1	-53.799	-198.604	-22.9753
patient08	5	seq	-1	-53.3765	-198.696	-22.5283
patient08	6	seq	-1	-53.4767	-198.929	-23.2958
patient08	7	seq	-1	-53.7673	-199.636	-25.5174
patient08	8	seq	-1	-53.5541	-200.794	-28.5946
patient08	9	seq	-1	-53.257	-201.462	-30.5307

## Sheet: volume
Data structure
patient(str): patient number e.g. patient02
phase(int): 4DCT phase number e.g. 0,1,…9 (00,10,..90)
flag(str): type, ref: referenced registration
organ(str): gtv, liver
volume(float): value [mm3]
patient	phase	flag	organ	volume
patient01	0	ref	gtv	7093.46
patient01	1	ref	gtv	7608.4
patient01	2	ref	gtv	7491.51
patient01	3	ref	gtv	7382.5
patient01	4	ref	gtv	7155.51
patient01	5	ref	gtv	7498.65
patient01	6	ref	gtv	7349.43
patient01	7	ref	gtv	7591.22
patient01	8	ref	gtv	7665.73
patient01	9	ref	gtv	7425.01
patient01	0	ref	liver	1.92388e+06
patient01	1	ref	liver	1.92171e+06
patient01	2	ref	liver	1.91862e+06
patient01	3	ref	liver	1.90738e+06
patient01	4	ref	liver	1.88864e+06
patient01	5	ref	liver	1.89315e+06
patient01	6	ref	liver	1.89831e+06
patient01	7	ref	liver	1.90439e+06
patient01	8	ref	liver	1.90955e+06
patient01	9	ref	liver	1.91545e+06
patient02	0	ref	gtv	29364.3
patient02	1	ref	gtv	29690.8
patient02	2	ref	gtv	29030.1
patient02	3	ref	gtv	28959.1
patient02	4	ref	gtv	29657.3
patient02	5	ref	gtv	30251.1
patient02	6	ref	gtv	29472.9
patient02	7	ref	gtv	30932.1
patient02	8	ref	gtv	29959.1
patient02	9	ref	gtv	30007.8
patient02	0	ref	liver	2.31313e+06
patient02	1	ref	liver	2.3225e+06
patient02	2	ref	liver	2.32437e+06
patient02	3	ref	liver	2.31952e+06
patient02	4	ref	liver	2.31841e+06
patient02	5	ref	liver	2.31596e+06
patient02	6	ref	liver	2.32187e+06
patient02	7	ref	liver	2.33172e+06
patient02	8	ref	liver	2.32828e+06
patient02	9	ref	liver	2.31727e+06
patient03	0	ref	gtv	28276.8
patient03	1	ref	gtv	27315.3
patient03	2	ref	gtv	29308.3
patient03	3	ref	gtv	29005.5
patient03	4	ref	gtv	29026.5
patient03	5	ref	gtv	29286.4
patient03	6	ref	gtv	29450
patient03	7	ref	gtv	29371.3
patient03	8	ref	gtv	28110.2
patient03	9	ref	gtv	28409.2
patient03	0	ref	liver	1.35543e+06
patient03	1	ref	liver	1.34629e+06
patient03	2	ref	liver	1.34319e+06
patient03	3	ref	liver	1.33905e+06
patient03	4	ref	liver	1.34237e+06
patient03	5	ref	liver	1.34317e+06
patient03	6	ref	liver	1.33551e+06
patient03	7	ref	liver	1.33231e+06
patient03	8	ref	liver	1.33727e+06
patient03	9	ref	liver	1.35068e+06
patient04	0	ref	gtv	10731.1
patient04	1	ref	gtv	10869.3
patient04	2	ref	gtv	11634.5
patient04	3	ref	gtv	11957.2
patient04	4	ref	gtv	11974.3
patient04	5	ref	gtv	12074.8
patient04	6	ref	gtv	11807.5
patient04	7	ref	gtv	11140.7
patient04	8	ref	gtv	11036.6
patient04	9	ref	gtv	10880.1
patient04	0	ref	liver	1.44911e+06
patient04	1	ref	liver	1.46122e+06
patient04	2	ref	liver	1.45788e+06
patient04	3	ref	liver	1.46039e+06
patient04	4	ref	liver	1.46004e+06
patient04	5	ref	liver	1.46456e+06
patient04	6	ref	liver	1.47474e+06
patient04	7	ref	liver	1.45277e+06
patient04	8	ref	liver	1.44443e+06
patient04	9	ref	liver	1.45222e+06
patient05	0	ref	gtv	2560.45
patient05	1	ref	gtv	2495.71
patient05	2	ref	gtv	2431.32
patient05	3	ref	gtv	2534.08
patient05	4	ref	gtv	2523.84
patient05	5	ref	gtv	2544.79
patient05	6	ref	gtv	2513.9
patient05	7	ref	gtv	2540.63
patient05	8	ref	gtv	2576.61
patient05	9	ref	gtv	2535.63
patient05	0	ref	liver	893894
patient05	1	ref	liver	908991
patient05	2	ref	liver	912398
patient05	3	ref	liver	911701
patient05	4	ref	liver	909034
patient05	5	ref	liver	908902
patient05	6	ref	liver	910717
patient05	7	ref	liver	901274
patient05	8	ref	liver	890906
patient05	9	ref	liver	881715
patient06	0	ref	gtv	4242.54
patient06	1	ref	gtv	4161.25
patient06	2	ref	gtv	4245.45
patient06	3	ref	gtv	3951.27
patient06	4	ref	gtv	4308.47
patient06	5	ref	gtv	4064.17
patient06	6	ref	gtv	4189.68
patient06	7	ref	gtv	3978.19
patient06	8	ref	gtv	4296.33
patient06	9	ref	gtv	4264.72
patient06	0	ref	liver	2.17873e+06
patient06	1	ref	liver	2.16387e+06
patient06	2	ref	liver	2.14073e+06
patient06	3	ref	liver	2.15592e+06
patient06	4	ref	liver	2.1678e+06
patient06	5	ref	liver	2.18818e+06
patient06	6	ref	liver	2.18375e+06
patient06	7	ref	liver	2.18474e+06
patient06	8	ref	liver	2.17219e+06
patient06	9	ref	liver	2.17907e+06
patient07	0	ref	gtv	4234.49
patient07	1	ref	gtv	4484.7
patient07	2	ref	gtv	4616.33
patient07	3	ref	gtv	4639.32
patient07	4	ref	gtv	4582.89
patient07	5	ref	gtv	4613.55
patient07	6	ref	gtv	4388.67
patient07	7	ref	gtv	4347.37
patient07	8	ref	gtv	4136.03
patient07	9	ref	gtv	4154.64
patient07	0	ref	liver	1.72325e+06
patient07	1	ref	liver	1.74445e+06
patient07	2	ref	liver	1.71868e+06
patient07	3	ref	liver	1.70828e+06
patient07	4	ref	liver	1.69981e+06
patient07	5	ref	liver	1.71295e+06
patient07	6	ref	liver	1.73306e+06
patient07	7	ref	liver	1.73597e+06
patient07	8	ref	liver	1.72518e+06
patient07	9	ref	liver	1.71524e+06
patient08	0	ref	gtv	66407.4
patient08	1	ref	gtv	65852
patient08	2	ref	gtv	64479
patient08	3	ref	gtv	64786.7
patient08	4	ref	gtv	64784.9
patient08	5	ref	gtv	64655.2
patient08	6	ref	gtv	65651.6
patient08	7	ref	gtv	65195.6
patient08	8	ref	gtv	65488.3
patient08	9	ref	gtv	66973.2
patient08	0	ref	liver	1.58043e+06
patient08	1	ref	liver	1.5899e+06
patient08	2	ref	liver	1.60525e+06
patient08	3	ref	liver	1.59598e+06
patient08	4	ref	liver	1.59259e+06
patient08	5	ref	liver	1.60371e+06
patient08	6	ref	liver	1.60077e+06
patient08	7	ref	liver	1.59017e+06
patient08	8	ref	liver	1.59087e+06
patient08	9	ref	liver	1.59437e+06
